# Supplementary material for: Crystal structure and Hirshfeld surface analysis of 4-(3-meth­oxy­phen­yl)-2,6-di­phenyl­pyridine
Source: Acta Crystallogr E Crystallogr Commun. 2022 Aug 23;78(Pt 9):932–5. doi: 10.1107/S2056989022007812 (PMC9443808; doi:10.1107/S2056989022007812)
Supplement: Supplementary file 1 [file e-78-00932-sup1.cif]

##############################################################################
#                                                                            #
# This CIF contains the data in a paper accepted for publication in          #
# Acta Crystallographica Section E. It conforms to the requirements of       #
# Notes for Authors for Acta Crystallographica Section E, and has been       #
# peer reviewed under the auspices of the IUCr Commission on Journals.       #
#                                                                            #
# Full details of the Crystallographic Information File format               #
# are given in the paper "The Crystallographic Information File (CIF):       #
# a New Standard Archive File for Crystallography" by S. R. Hall, F. H.      #
# Allen and I. D. Brown [Acta Cryst. (1991), A47, 655-685].                  #
#                                                                            #
# The current version of the core CIF dictionary is obtainable from          #
# ftp://ftp.iucr.org/pub/cif_core.dic.                                       #
#                                                                            #
# Software is freely available for graphical display of the structure(s)     #
# in this CIF. For information consult the CIF software page                 #
# http://www.iucr.org/resources/cif/software.                                #
#                                                                            #
# This file may be used for bona fide research purposes within the           #
# scientific community so long as proper attribution is given to the journal # 
# article from which it was obtained.                                        #
#                                                                            #
##############################################################################
data_I
_audit_creation_method
;
Olex2 1.5-beta
(compiled 2021.12.09 svn.r5202d8cf for OlexSys, GUI svn.r6439)
;
_journal_date_recd_electronic     2022-06-27
_journal_date_accepted     2022-08-03
_journal_name_full     'Acta Crystallographica, Section E'
_journal_year     2022
_journal_volume     78
_journal_issue      9
_journal_page_first     0
_journal_page_last     0
_journal_paper_category     GO
_journal_paper_doi     10.1107/S2056989022007812
_journal_coeditor_code     PK2666
_publ_contact_author_name     'dong cheng'
_publ_contact_author_address
;
Department of Chemical and Material Engineering, Chaohu College,
Chaohu, People's Republic of China
;
_publ_contact_author_email     'mxzcd79@163.com'
_publ_contact_author_fax     ?
_publ_contact_author_phone     ?
_publ_section_title
;
Crystal structure and Hirshfeld surface analysis of
4-(3-methoxyphenyl)-2,6-diphenylpyridine
;
loop_
    _publ_author_name
    _publ_author_footnote
    _publ_author_address
    'Cheng, Dong' .
;
Department of Chemical and Material Engineering, Chaohu College,
Chaohu, People's Republic of China
;
    'Meng, Xiang-Zhen' .
;
Department of Chemical and Material Engineering, Chaohu College,
Chaohu, People's Republic of China
;
    'Tian, Fuyu' .
;
Department of Chemical and Material Engineering, Chaohu College,
Chaohu, People's Republic of China
;
    'Yan, Dong' .
;
Department of Chemical and Material Engineering, Chaohu College,
Chaohu, People's Republic of China
;
    'Wang, Xiaofei' .
;
Department of Chemical and Material Engineering, Chaohu College,
Chaohu, People's Republic of China
;
    'Qian, Xueli' .
;
Department of Chemical and Material Engineering, Chaohu College,
Chaohu, People's Republic of China
;
    'Wang, Junnan' .
;
Department of Chemical and Material Engineering, Chaohu College,
Chaohu, People's Republic of China
;
_publ_section_synopsis
;
The title compound was obtained <i>via</i> the reaction of
(1<i>E</i>,2<i>E</i>)-3-(3-methoxyphenyl)-1-phenylprop-2-en-1-one with ethyl
2-oxopropanoate, using NH~4~I as a catalyst. In the molecule, the four rings
are not in the same plane, the pyridine ring being inclined to the benzene
rings by 17.26(6), 56.16(3) and 24.50(6)\%. In the crystal, molecules are
linked by C---H...\p interactions into a three-dimensional network.
;
_chemical_name_systematic
;
4-(3-Methoxyphenyl)-2,6-diphenylpyridine
;
_chemical_name_common     ?
_chemical_formula_moiety     'C24 H19 N O'
_chemical_formula_sum     'C24 H19 N O'
_chemical_formula_iupac     'C24 H19 N O'
_chemical_formula_weight     337.40
_chemical_melting_point     ?
_space_group_crystal_system     monoclinic
_space_group_name_H-M_alt     'I 1 2/a 1'
_space_group_name_Hall     '-I 2ya'
loop_
    _space_group_symop_operation_xyz
    'x, y, z'
    '-x+1/2, y, -z'
    'x+1/2, y+1/2, z+1/2'
    '-x+1, y+1/2, -z+1/2'
    '-x, -y, -z'
    'x-1/2, -y, z'
    '-x+1/2, -y+1/2, -z+1/2'
    'x, -y+1/2, z+1/2'
_cell_length_a     18.6588(2)
_cell_length_b     5.47390(10)
_cell_length_c     35.5689(5)
_cell_angle_alpha     90
_cell_angle_beta     100.7290(10)
_cell_angle_gamma     90
_cell_volume     3569.37(9)
_cell_formula_units_Z     8
_cell_measurement_reflns_used     6287
_cell_measurement_theta_min     2.5510
_cell_measurement_theta_max     71.3510
_cell_measurement_temperature     200.00(10)
_exptl_crystal_description     block
_exptl_crystal_colour     'clear light colourless'
_exptl_crystal_size_max     0.15
_exptl_crystal_size_mid     0.11
_exptl_crystal_size_min     0.1
_exptl_crystal_density_diffrn     1.256
_exptl_crystal_density_meas     ?
_exptl_crystal_density_method     ?
_exptl_crystal_F_000     1424
_exptl_absorpt_coefficient_mu     0.593
_exptl_absorpt_correction_type     multi-scan
_exptl_absorpt_process_details
;
(CrysAlisPro; Rigaku OD, 2017)
;
_exptl_absorpt_correction_T_min     0.74648
_exptl_absorpt_correction_T_max     1.00000
_diffrn_ambient_temperature     200.00(10)
_diffrn_source     'Rotating-anode X-ray tube'
_diffrn_radiation_type     'Cu K\a'
_diffrn_radiation_wavelength     1.54184
_diffrn_radiation_monochromator     mirror
_diffrn_measurement_device_type     'XtaLAB AFC12 (RINC): Kappa single'
_diffrn_measurement_device     'four-circle diffractometer'
_diffrn_measurement_method     '\w scans'
_diffrn_detector     'CCD plate'
_diffrn_detector_area_resol_mean     ?
_diffrn_reflns_number     8525
_diffrn_reflns_av_R_equivalents     0.0156
_diffrn_reflns_av_unetI/netI     0.0181
_diffrn_reflns_theta_min     2.529
_diffrn_reflns_theta_max     71.540
_diffrn_reflns_theta_full     67.684
_diffrn_measured_fraction_theta_max     0.979
_diffrn_measured_fraction_theta_full     0.997
_diffrn_reflns_limit_h_min     -20
_diffrn_reflns_limit_h_max     22
_diffrn_reflns_limit_k_min     -4
_diffrn_reflns_limit_k_max     6
_diffrn_reflns_limit_l_min     -42
_diffrn_reflns_limit_l_max     43
_diffrn_radiation_probe     x-ray
_refine_special_details     ?
_reflns_number_total     3417
_reflns_number_gt     3189
_reflns_threshold_expression     'I > 2\s(I)'
_refine_ls_structure_factor_coef     Fsqd
_refine_ls_matrix_type     full
_refine_ls_R_factor_all     0.0363
_refine_ls_R_factor_gt     0.0343
_refine_ls_wR_factor_gt     0.0971
_refine_ls_wR_factor_ref     0.0988
_refine_ls_goodness_of_fit_ref     0.997
_refine_ls_restrained_S_all     0.997
_refine_ls_number_reflns     3417
_refine_ls_number_parameters     237
_refine_ls_number_restraints     0
_refine_ls_hydrogen_treatment     constr
_refine_ls_weighting_scheme     calc
_refine_ls_weighting_details
              'w=1/[\s^2^(Fo^2^)+(0.0557P)^2^+1.7292P] where P=(Fo^2^+2Fc^2^)/3'
_atom_sites_solution_hydrogens     geom
_atom_sites_solution_primary     dual
_atom_sites_solution_secondary     ?
_refine_ls_shift/su_max     0.001
_refine_ls_shift/su_mean     0.000
_refine_diff_density_max     0.187
_refine_diff_density_min     -0.151
_refine_ls_extinction_method
;
SHELXL-2017/1 (Sheldrick 2015b)
;
_refine_ls_extinction_coef     0.00128(9)
_refine_ls_extinction_expression
                                  'Fc^*^=kFc[1+0.001xFc^2^\l^3^/sin(2\q)]^-1/4^'
loop_
    _atom_type_symbol
    _atom_type_description
    _atom_type_scat_dispersion_real
    _atom_type_scat_dispersion_imag
    _atom_type_scat_source
    'C' 'C' 0.0181 0.0091
                         'International Tables Vol C Tables 4.2.6.8 and 6.1.1.4'
    'H' 'H' 0.0000 0.0000
                         'International Tables Vol C Tables 4.2.6.8 and 6.1.1.4'
    'N' 'N' 0.0311 0.0180
                         'International Tables Vol C Tables 4.2.6.8 and 6.1.1.4'
    'O' 'O' 0.0492 0.0322
                         'International Tables Vol C Tables 4.2.6.8 and 6.1.1.4'
_computing_data_collection
;
CrysAlisPro (Rigaku OD, 2017)
;
_computing_cell_refinement
;
CrysAlisPro (Rigaku OD, 2017)
;
_computing_data_reduction
;
CrysAlisPro (Rigaku OD, 2017)
;
_computing_structure_solution
;
<i>SHELXT2014/5</i> (Sheldrick, 2015a)
;
_computing_structure_refinement
;
<i>SHELXL2017/1</i> (Sheldrick, 2015b)
;
_computing_molecular_graphics
;
<i>OLEX2</i> (Dolomanov <i>et al.</i>,  2009)
;
_computing_publication_material
;
<i>OLEX2</i> (Dolomanov <i>et al.</i>,  2009)
;
loop_
    _atom_site_type_symbol
    _atom_site_label
    _atom_site_fract_x
    _atom_site_fract_y
    _atom_site_fract_z
    _atom_site_U_iso_or_equiv
    _atom_site_adp_type
    _atom_site_calc_flag
    _atom_site_occupancy
    _atom_site_disorder_assembly
    _atom_site_disorder_group
    O O1 0.31876(5) 0.10179(16) 0.43410(2) 0.0435(2) Uani d 1 . .
    N N1 0.56039(4) 0.98962(16) 0.36511(2) 0.0280(2) Uani d 1 . .
    C C1 0.52794(5) 1.00634(19) 0.39576(3) 0.0275(2) Uani d 1 . .
    C C2 0.46613(5) 0.87064(19) 0.39895(3) 0.0295(2) Uani d 1 . .
    H H2 0.445343 0.884525 0.420676 0.035 Uiso calc 1 . .
    C C3 0.43587(5) 0.71485(19) 0.36952(3) 0.0282(2) Uani d 1 . .
    C C4 0.46901(5) 0.7006(2) 0.33766(3) 0.0296(2) Uani d 1 . .
    H H4 0.449647 0.600015 0.317211 0.036 Uiso calc 1 . .
    C C5 0.53147(5) 0.83820(19) 0.33658(3) 0.0276(2) Uani d 1 . .
    C C6 0.57027(5) 0.8247(2) 0.30363(3) 0.0283(2) Uani d 1 . .
    C C7 0.62006(6) 1.0059(2) 0.29844(3) 0.0349(3) Uani d 1 . .
    H H7 0.628023 1.137188 0.315289 0.042 Uiso calc 1 . .
    C C8 0.65777(7) 0.9923(2) 0.26844(3) 0.0416(3) Uani d 1 . .
    H H8 0.690790 1.114477 0.265319 0.050 Uiso calc 1 . .
    C C9 0.64673(6) 0.7985(2) 0.24310(3) 0.0409(3) Uani d 1 . .
    H H9 0.672523 0.789083 0.223154 0.049 Uiso calc 1 . .
    C C10 0.59708(6) 0.6193(2) 0.24767(3) 0.0398(3) Uani d 1 . .
    H H10 0.589029 0.489378 0.230547 0.048 Uiso calc 1 . .
    C C11 0.55906(6) 0.6315(2) 0.27768(3) 0.0349(3) Uani d 1 . .
    H H11 0.525773 0.509472 0.280488 0.042 Uiso calc 1 . .
    C C12 0.37016(5) 0.5655(2) 0.37171(3) 0.0288(2) Uani d 1 . .
    C C13 0.30860(6) 0.5772(2) 0.34262(3) 0.0355(3) Uani d 1 . .
    H H13 0.307468 0.684207 0.322203 0.043 Uiso calc 1 . .
    C C14 0.24943(6) 0.4289(2) 0.34437(3) 0.0393(3) Uani d 1 . .
    H H14 0.208289 0.439001 0.325132 0.047 Uiso calc 1 . .
    C C15 0.25003(6) 0.2652(2) 0.37419(3) 0.0361(3) Uani d 1 . .
    H H15 0.210233 0.163835 0.374717 0.043 Uiso calc 1 . .
    C C16 0.31115(6) 0.2552(2) 0.40329(3) 0.0320(2) Uani d 1 . .
    C C17 0.37049(5) 0.4078(2) 0.40215(3) 0.0301(2) Uani d 1 . .
    H H17 0.410674 0.403553 0.422021 0.036 Uiso calc 1 . .
    C C18 0.56109(5) 1.17960(19) 0.42620(3) 0.0289(2) Uani d 1 . .
    C C19 0.60256(6) 1.3753(2) 0.41768(3) 0.0358(3) Uani d 1 . .
    H H19 0.609761 1.397731 0.392735 0.043 Uiso calc 1 . .
    C C20 0.63323(7) 1.5371(2) 0.44594(4) 0.0458(3) Uani d 1 . .
    H H20 0.661015 1.666984 0.439753 0.055 Uiso calc 1 . .
    C C21 0.62333(7) 1.5093(2) 0.48313(4) 0.0467(3) Uani d 1 . .
    H H21 0.643968 1.619274 0.501995 0.056 Uiso calc 1 . .
    C C22 0.58241(8) 1.3160(3) 0.49179(4) 0.0542(4) Uani d 1 . .
    H H22 0.574972 1.295836 0.516738 0.065 Uiso calc 1 . .
    C C23 0.55208(7) 1.1507(3) 0.46386(3) 0.0456(3) Uani d 1 . .
    H H23 0.525391 1.018874 0.470363 0.055 Uiso calc 1 . .
    C C24 0.26481(7) -0.0842(2) 0.43386(4) 0.0459(3) Uani d 1 . .
    H H24A 0.261990 -0.182605 0.411288 0.069 Uiso calc 1 . .
    H H24B 0.218282 -0.009630 0.433972 0.069 Uiso calc 1 . .
    H H24C 0.277951 -0.185138 0.456145 0.069 Uiso calc 1 . .
loop_
    _atom_site_aniso_label
    _atom_site_aniso_U_11
    _atom_site_aniso_U_22
    _atom_site_aniso_U_33
    _atom_site_aniso_U_12
    _atom_site_aniso_U_13
    _atom_site_aniso_U_23
    O1 0.0405(5) 0.0415(5) 0.0487(5) -0.0114(4) 0.0090(4) 0.0073(4)
    N1 0.0251(4) 0.0288(4) 0.0301(4) -0.0006(3) 0.0050(3) 0.0004(3)
    C1 0.0244(5) 0.0279(5) 0.0301(5) 0.0010(4) 0.0045(4) 0.0005(4)
    C2 0.0263(5) 0.0325(5) 0.0305(5) -0.0010(4) 0.0076(4) -0.0012(4)
    C3 0.0227(5) 0.0294(5) 0.0320(5) 0.0006(4) 0.0041(4) 0.0009(4)
    C4 0.0261(5) 0.0328(5) 0.0292(5) -0.0019(4) 0.0032(4) -0.0022(4)
    C5 0.0246(5) 0.0286(5) 0.0287(5) 0.0019(4) 0.0029(4) 0.0024(4)
    C6 0.0239(5) 0.0326(5) 0.0274(5) 0.0028(4) 0.0025(4) 0.0038(4)
    C7 0.0360(6) 0.0339(6) 0.0355(6) -0.0019(5) 0.0087(4) 0.0019(5)
    C8 0.0399(6) 0.0449(7) 0.0431(6) -0.0037(5) 0.0156(5) 0.0089(5)
    C9 0.0386(6) 0.0546(7) 0.0320(6) 0.0077(5) 0.0134(5) 0.0072(5)
    C10 0.0369(6) 0.0495(7) 0.0333(6) 0.0034(5) 0.0072(5) -0.0070(5)
    C11 0.0301(5) 0.0401(6) 0.0347(6) -0.0027(5) 0.0062(4) -0.0032(5)
    C12 0.0235(5) 0.0309(5) 0.0330(5) -0.0011(4) 0.0080(4) -0.0063(4)
    C13 0.0294(5) 0.0439(6) 0.0328(5) -0.0032(5) 0.0049(4) -0.0008(5)
    C14 0.0260(5) 0.0517(7) 0.0383(6) -0.0049(5) 0.0009(4) -0.0056(5)
    C15 0.0254(5) 0.0401(6) 0.0442(6) -0.0085(4) 0.0101(4) -0.0097(5)
    C16 0.0300(5) 0.0310(5) 0.0369(5) -0.0016(4) 0.0114(4) -0.0045(4)
    C17 0.0235(5) 0.0324(5) 0.0340(5) -0.0012(4) 0.0042(4) -0.0045(4)
    C18 0.0244(5) 0.0291(5) 0.0330(5) 0.0011(4) 0.0051(4) -0.0020(4)
    C19 0.0394(6) 0.0317(6) 0.0374(6) -0.0038(5) 0.0097(5) -0.0009(5)
    C20 0.0525(7) 0.0334(6) 0.0522(7) -0.0136(5) 0.0111(6) -0.0051(5)
    C21 0.0507(7) 0.0425(7) 0.0453(7) -0.0100(6) 0.0047(5) -0.0145(6)
    C22 0.0642(9) 0.0656(9) 0.0341(6) -0.0236(7) 0.0127(6) -0.0114(6)
    C23 0.0508(7) 0.0512(7) 0.0363(6) -0.0227(6) 0.0118(5) -0.0058(5)
    C24 0.0394(6) 0.0326(6) 0.0703(9) -0.0040(5) 0.0224(6) 0.0034(6)
_geom_special_details
;
 All esds (except the esd in the dihedral angle between two l.s. planes)
 are estimated using the full covariance matrix.  The cell esds are taken
 into account individually in the estimation of esds in distances, angles
 and torsion angles; correlations between esds in cell parameters are only
 used when they are defined by crystal symmetry.  An approximate (isotropic)
 treatment of cell esds is used for estimating esds involving l.s. planes.
;
loop_
    _geom_bond_atom_site_label_1
    _geom_bond_atom_site_label_2
    _geom_bond_site_symmetry_2
    _geom_bond_distance
    _geom_bond_publ_flag
    O1 C16 . 1.3668(14) ?
    O1 C24 . 1.4306(14) ?
    N1 C1 . 1.3452(13) ?
    N1 C5 . 1.3432(13) ?
    C1 C2 . 1.3940(14) ?
    C1 C18 . 1.4849(14) ?
    C2 H2 . 0.9300 ?
    C2 C3 . 1.3864(14) ?
    C3 C4 . 1.3905(14) ?
    C3 C12 . 1.4879(14) ?
    C4 H4 . 0.9300 ?
    C4 C5 . 1.3941(14) ?
    C5 C6 . 1.4897(14) ?
    C6 C7 . 1.3946(15) ?
    C6 C11 . 1.3934(15) ?
    C7 H7 . 0.9300 ?
    C7 C8 . 1.3852(16) ?
    C8 H8 . 0.9300 ?
    C8 C9 . 1.3820(18) ?
    C9 H9 . 0.9300 ?
    C9 C10 . 1.3796(18) ?
    C10 H10 . 0.9300 ?
    C10 C11 . 1.3890(15) ?
    C11 H11 . 0.9300 ?
    C12 C13 . 1.3970(14) ?
    C12 C17 . 1.3839(15) ?
    C13 H13 . 0.9300 ?
    C13 C14 . 1.3811(16) ?
    C14 H14 . 0.9300 ?
    C14 C15 . 1.3868(17) ?
    C15 H15 . 0.9300 ?
    C15 C16 . 1.3913(16) ?
    C16 C17 . 1.3936(15) ?
    C17 H17 . 0.9300 ?
    C18 C19 . 1.3876(15) ?
    C18 C23 . 1.3897(15) ?
    C19 H19 . 0.9300 ?
    C19 C20 . 1.3812(17) ?
    C20 H20 . 0.9300 ?
    C20 C21 . 1.3778(19) ?
    C21 H21 . 0.9300 ?
    C21 C22 . 1.3730(19) ?
    C22 H22 . 0.9300 ?
    C22 C23 . 1.3845(18) ?
    C23 H23 . 0.9300 ?
    C24 H24A . 0.9600 ?
    C24 H24B . 0.9600 ?
    C24 H24C . 0.9600 ?
loop_
    _geom_angle_atom_site_label_1
    _geom_angle_atom_site_label_2
    _geom_angle_atom_site_label_3
    _geom_angle_site_symmetry_1
    _geom_angle_site_symmetry_3
    _geom_angle
    _geom_angle_publ_flag
    C16 O1 C24 . . 117.66(9) ?
    C5 N1 C1 . . 118.45(9) ?
    N1 C1 C2 . . 122.25(9) ?
    N1 C1 C18 . . 116.44(9) ?
    C2 C1 C18 . . 121.31(9) ?
    C1 C2 H2 . . 120.2 ?
    C3 C2 C1 . . 119.54(9) ?
    C3 C2 H2 . . 120.2 ?
    C2 C3 C4 . . 118.00(9) ?
    C2 C3 C12 . . 121.48(9) ?
    C4 C3 C12 . . 120.51(9) ?
    C3 C4 H4 . . 120.2 ?
    C3 C4 C5 . . 119.54(9) ?
    C5 C4 H4 . . 120.2 ?
    N1 C5 C4 . . 122.19(9) ?
    N1 C5 C6 . . 116.07(9) ?
    C4 C5 C6 . . 121.73(9) ?
    C7 C6 C5 . . 120.13(10) ?
    C11 C6 C5 . . 121.59(10) ?
    C11 C6 C7 . . 118.28(10) ?
    C6 C7 H7 . . 119.7 ?
    C8 C7 C6 . . 120.67(11) ?
    C8 C7 H7 . . 119.7 ?
    C7 C8 H8 . . 119.7 ?
    C9 C8 C7 . . 120.54(11) ?
    C9 C8 H8 . . 119.7 ?
    C8 C9 H9 . . 120.3 ?
    C10 C9 C8 . . 119.40(10) ?
    C10 C9 H9 . . 120.3 ?
    C9 C10 H10 . . 119.8 ?
    C9 C10 C11 . . 120.43(11) ?
    C11 C10 H10 . . 119.8 ?
    C6 C11 H11 . . 119.7 ?
    C10 C11 C6 . . 120.69(11) ?
    C10 C11 H11 . . 119.7 ?
    C13 C12 C3 . . 120.52(10) ?
    C17 C12 C3 . . 120.01(9) ?
    C17 C12 C13 . . 119.44(10) ?
    C12 C13 H13 . . 120.2 ?
    C14 C13 C12 . . 119.56(11) ?
    C14 C13 H13 . . 120.2 ?
    C13 C14 H14 . . 119.3 ?
    C13 C14 C15 . . 121.44(10) ?
    C15 C14 H14 . . 119.3 ?
    C14 C15 H15 . . 120.5 ?
    C14 C15 C16 . . 118.90(10) ?
    C16 C15 H15 . . 120.5 ?
    O1 C16 C15 . . 124.70(10) ?
    O1 C16 C17 . . 115.27(9) ?
    C15 C16 C17 . . 120.02(10) ?
    C12 C17 C16 . . 120.58(10) ?
    C12 C17 H17 . . 119.7 ?
    C16 C17 H17 . . 119.7 ?
    C19 C18 C1 . . 120.49(10) ?
    C19 C18 C23 . . 118.09(10) ?
    C23 C18 C1 . . 121.41(10) ?
    C18 C19 H19 . . 119.7 ?
    C20 C19 C18 . . 120.57(11) ?
    C20 C19 H19 . . 119.7 ?
    C19 C20 H20 . . 119.5 ?
    C21 C20 C19 . . 121.08(12) ?
    C21 C20 H20 . . 119.5 ?
    C20 C21 H21 . . 120.7 ?
    C22 C21 C20 . . 118.70(11) ?
    C22 C21 H21 . . 120.7 ?
    C21 C22 H22 . . 119.6 ?
    C21 C22 C23 . . 120.85(12) ?
    C23 C22 H22 . . 119.6 ?
    C18 C23 H23 . . 119.7 ?
    C22 C23 C18 . . 120.69(12) ?
    C22 C23 H23 . . 119.7 ?
    O1 C24 H24A . . 109.5 ?
    O1 C24 H24B . . 109.5 ?
    O1 C24 H24C . . 109.5 ?
    H24A C24 H24B . . 109.5 ?
    H24A C24 H24C . . 109.5 ?
    H24B C24 H24C . . 109.5 ?
loop_
    _geom_torsion_atom_site_label_1
    _geom_torsion_atom_site_label_2
    _geom_torsion_atom_site_label_3
    _geom_torsion_atom_site_label_4
    _geom_torsion_site_symmetry_1
    _geom_torsion_site_symmetry_2
    _geom_torsion_site_symmetry_3
    _geom_torsion_site_symmetry_4
    _geom_torsion
    _geom_torsion_publ_flag
    O1 C16 C17 C12 . . . . 177.88(9) ?
    N1 C1 C2 C3 . . . . -0.90(15) ?
    N1 C1 C18 C19 . . . . 24.21(14) ?
    N1 C1 C18 C23 . . . . -155.42(11) ?
    N1 C5 C6 C7 . . . . -16.90(14) ?
    N1 C5 C6 C11 . . . . 162.10(10) ?
    C1 N1 C5 C4 . . . . 0.54(15) ?
    C1 N1 C5 C6 . . . . -179.20(9) ?
    C1 C2 C3 C4 . . . . 0.02(15) ?
    C1 C2 C3 C12 . . . . 179.70(9) ?
    C1 C18 C19 C20 . . . . 179.78(11) ?
    C1 C18 C23 C22 . . . . -179.00(12) ?
    C2 C1 C18 C19 . . . . -155.29(10) ?
    C2 C1 C18 C23 . . . . 25.08(16) ?
    C2 C3 C4 C5 . . . . 1.09(15) ?
    C2 C3 C12 C13 . . . . 125.72(11) ?
    C2 C3 C12 C17 . . . . -56.26(14) ?
    C3 C4 C5 N1 . . . . -1.42(15) ?
    C3 C4 C5 C6 . . . . 178.32(9) ?
    C3 C12 C13 C14 . . . . 177.10(10) ?
    C3 C12 C17 C16 . . . . -175.78(9) ?
    C4 C3 C12 C13 . . . . -54.60(14) ?
    C4 C3 C12 C17 . . . . 123.41(11) ?
    C4 C5 C6 C7 . . . . 163.35(10) ?
    C4 C5 C6 C11 . . . . -17.65(15) ?
    C5 N1 C1 C2 . . . . 0.62(15) ?
    C5 N1 C1 C18 . . . . -178.87(9) ?
    C5 C6 C7 C8 . . . . 178.44(10) ?
    C5 C6 C11 C10 . . . . -178.45(10) ?
    C6 C7 C8 C9 . . . . -0.03(18) ?
    C7 C6 C11 C10 . . . . 0.57(16) ?
    C7 C8 C9 C10 . . . . 0.69(18) ?
    C8 C9 C10 C11 . . . . -0.70(18) ?
    C9 C10 C11 C6 . . . . 0.07(17) ?
    C11 C6 C7 C8 . . . . -0.59(16) ?
    C12 C3 C4 C5 . . . . -178.60(9) ?
    C12 C13 C14 C15 . . . . -0.93(18) ?
    C13 C12 C17 C16 . . . . 2.26(16) ?
    C13 C14 C15 C16 . . . . 1.44(18) ?
    C14 C15 C16 O1 . . . . -179.69(10) ?
    C14 C15 C16 C17 . . . . -0.10(16) ?
    C15 C16 C17 C12 . . . . -1.75(16) ?
    C17 C12 C13 C14 . . . . -0.93(16) ?
    C18 C1 C2 C3 . . . . 178.57(9) ?
    C18 C19 C20 C21 . . . . -0.2(2) ?
    C19 C18 C23 C22 . . . . 1.37(19) ?
    C19 C20 C21 C22 . . . . 0.3(2) ?
    C20 C21 C22 C23 . . . . 0.5(2) ?
    C21 C22 C23 C18 . . . . -1.4(2) ?
    C23 C18 C19 C20 . . . . -0.59(17) ?
    C24 O1 C16 C15 . . . . 9.02(16) ?
    C24 O1 C16 C17 . . . . -170.59(10) ?
loop_
    _geom_hbond_atom_site_label_D
    _geom_hbond_atom_site_label_H
    _geom_hbond_atom_site_label_A
    _geom_hbond_site_symmetry_A
    _geom_hbond_distance_DH
    _geom_hbond_distance_HA
    _geom_hbond_distance_DA
    _geom_hbond_angle_DHA
    _geom_hbond_publ_flag
    C7 H7 N1 . 0.93 2.49 2.8025(13) 100 yes
    C14 H14 Cg2 6_565 0.93 2.74 3.5482(12) 146 yes
    C24 H24A Cg3 1_545 0.93 2.81 3.6787(13) 150 yes
_shelx_space_group_comment
;
The symmetry employed for this shelxl refinement is uniquely defined
by the following loop, which should always be used as a source of
symmetry information in preference to the above space-group names.
They are only intended as comments.
;
_shelx_estimated_absorpt_T_min     ?
_shelx_estimated_absorpt_T_max     ?
_shelx_hkl_file
;
   0   0  -2   12.42    0.29
   0   0  -4 3307.29   61.62
   0   0  -6 3262.81   60.85
   0   0  -8  736.70   13.94
   0   0 -10  458.14    8.82
   0   0 -12 1277.07   24.12
   0   0 -14  368.38    7.30
   0   0 -16   73.35    1.83
   0   0 -18    0.07    0.14
   0   0 -20   40.86    1.28
   0   0 -22  288.56    6.08
   0   0 -24   15.22    0.99
   0   0 -24   16.31    0.79
   0   0  24   15.73    1.07
   0   0 -26  102.80    3.09
   0   0  26   94.42    3.22
   0   0 -28  285.65    6.86
   0   0  28  295.63    7.14
   0   0 -30  958.76   19.66
   0   0  30 1001.35   20.21
   0   0 -30  984.93   19.88
   0   0  32  229.84    6.00
   0   0 -32  222.47    5.62
   0   0  34  991.58   20.43
   0   0  36   37.34    1.82
   0   0  38   25.90    1.41
   0   0  40   36.90    1.56
   0   0  42  134.72    3.35
   0   1   1    1.74    0.16
   0   1  -1    1.03    0.14
   0   1   3   72.26    1.53
   0   1  -3   65.66    1.50
   0  -1  -3   66.61    1.50
   0  -1  -3   70.19    1.42
   0  -1  -5  315.51    5.94
   0   1  -5  302.69    6.01
   0  -1  -5  306.26    6.04
   0  -1  -7 3828.21   71.32
   0   1  -7 3811.86   71.39
   0  -1  -9    8.16    0.37
   0   1  -9    7.58    0.25
   0   1  -9    7.28    0.38
   0   1 -11  111.00    2.53
   0  -1 -11  114.55    2.53
   0   1 -11  113.44    2.30
   0  -1 -11  115.71    2.58
   0   1 -13  486.53    9.49
   0   1 -13  479.41    9.19
   0  -1 -13  474.27    9.52
   0  -1 -13  486.86    9.48
   0   1 -15  286.04    5.63
   0  -1 -15  285.69    5.95
   0   1 -15  288.05    5.96
   0  -1 -15  289.92    5.98
   0  -1 -17   27.55    1.07
   0  -1 -17   28.20    1.06
   0  -1 -19  215.36    4.75
   0   1 -19  212.53    4.79
   0   1 -21   27.78    1.17
   0  -1 -21   26.56    1.12
   0  -1  23  354.37    8.34
   0   1 -23  367.24    7.76
   0   1  23  359.16    8.27
   0  -1 -23  384.92    7.92
   0   1 -23  373.00    8.37
   0   1 -23  378.50    8.05
   0   1 -25    2.90    0.49
   0  -1  25    2.16    0.50
   0   1  25    1.38    0.43
   0   1 -25    2.34    0.54
   0  -1 -25    2.31    0.38
   0   1  27   44.72    1.98
   0   1 -27   43.93    1.83
   0  -1  27   44.20    2.04
   0  -1 -27   42.89    1.63
   0   1 -27   45.66    2.02
   0   1  29 1134.80   23.00
   0   1 -29 1149.01   23.06
   0  -1 -29 1129.74   22.30
   0   1 -29 1121.24   22.74
   0  -1  29 1153.85   23.18
   0   1  31   57.87    2.38
   0  -1  31   60.95    2.56
   0   1 -31   60.18    2.46
   0  -1  33  135.32    4.10
   0   1  33  127.00    3.88
   0   1 -33  130.18    3.90
   0   1 -35   68.29    2.47
   0   1  35   67.89    2.50
   0  -1  35   70.69    2.67
   0  -1  37   16.25    1.19
   0   1  37   15.74    1.04
   0   1 -37   15.43    1.02
   0  -1  39    7.04    0.74
   0   1 -39    7.36    0.61
   0   1  39    6.86    0.63
   0  -1  41    0.31    0.33
   0   1  41    0.55    0.26
   0   2   0  593.04   11.70
   0  -2   0  612.72   11.58
   0  -2  -2   12.72    0.51
   0  -2  -2   13.65    0.44
   0   2  -2   13.01    0.57
   0   2  -4   10.58    0.52
   0   2   4   10.86    0.51
   0  -2  -4   11.35    0.40
   0  -2  -4   10.37    0.48
   0   2  -6   31.42    1.04
   0  -2  -6   34.15    1.03
   0  -2  -6   33.46    0.87
   0  -2  -8   28.74    0.82
   0  -2  -8   27.80    0.96
   0   2  -8   27.49    0.97
   0  -2 -10   56.52    1.46
   0  -2 -10   57.12    1.63
   0   2 -12  333.27    6.92
   0  -2 -12  325.81    6.68
   0  -2 -12  339.36    6.90
   0   2 -14  189.43    4.31
   0  -2 -14  188.53    4.12
   0  -2 -14  191.91    4.31
   0   2 -16   21.09    1.01
   0  -2 -16   21.71    0.89
   0   2 -18   30.14    1.30
   0  -2 -18   33.23    1.21
   0  -2 -20   31.88    1.27
   0  -2 -20   31.47    1.33
   0   2 -20   33.10    1.58
   0  -2  20   30.91    1.45
   0   2  20   31.84    1.46
   0   2 -20   32.07    1.24
   0   2 -22    7.93    0.72
   0   2 -22    7.18    0.78
   0  -2  22    6.38    0.68
   0   2 -22    7.17    0.58
   0  -2 -22    7.08    0.64
   0   2 -24  543.95   11.75
   0   2 -24  529.41   11.40
   0  -2  24  518.61   11.55
   0   2 -24  541.85   10.96
   0  -2 -24  536.91   11.22
   0  -2  26   25.81    1.49
   0   2 -26   23.28    1.34
   0  -2 -26   27.75    1.33
   0   2 -26   26.10    1.21
   0  -2  28    1.73    0.51
   0  -2  30    0.77    0.45
   0   2 -30    0.71    0.58
   0  -2  32   84.05    2.98
   0   2 -32   88.59    3.05
   0   2 -34    6.78    0.79
   0  -2  34    5.82    0.74
   0   2 -36    1.32    0.46
   0  -2  36    1.91    0.47
   0  -2  38   23.28    1.18
   0   2 -38   22.86    1.12
   0   2 -40    0.11    0.25
   0  -2  40    0.06    0.23
   0   3  -1   24.11    0.97
   0   3   1   25.12    0.97
   0  -3  -3  475.46    9.61
   0   3   3  505.72    9.73
   0   3  -3  474.95    9.77
   0   3  -5    5.34    0.47
   0  -3  -5    5.19    0.41
   0  -3  -7   65.39    1.85
   0   3  -7   64.54    1.93
   0  -3  -9 1350.92   26.28
   0   3  -9 1383.46   26.38
   0  -3 -11  117.65    3.04
   0   3 -11  119.89    3.11
   0   3 -13  153.14    3.91
   0   3  13  147.21    4.13
   0  -3 -13  159.64    3.82
   0   3 -15    5.04    0.54
   0   3 -15    5.01    0.56
   0   3  15    4.54    0.62
   0  -3 -15    4.74    0.51
   0   3 -15    4.88    0.57
   0   3 -17    8.53    0.75
   0   3  17    7.48    0.79
   0  -3 -17    7.69    0.66
   0   3 -17    7.96    0.76
   0   3 -17    9.56    0.71
   0   3  19   39.66    1.88
   0   3 -19   38.69    1.76
   0  -3 -19   37.53    1.56
   0   3 -19   39.61    1.51
   0   3 -19   39.13    1.71
   0  -3 -21  102.69    3.03
   0   3  21  100.98    3.38
   0   3 -21  103.43    2.86
   0   3 -21   98.17    3.16
   0   3 -21  103.74    3.30
   0  -3 -23  117.99    3.43
   0   3  23  123.43    3.81
   0   3 -25   14.36    1.16
   0   3  25   14.80    1.15
   0   3 -25   14.44    0.91
   0   3  27   11.29    0.98
   0   3 -27    9.57    0.74
   0   3 -27   11.17    1.03
   0   3 -29   23.83    1.44
   0   3 -31    0.16    0.44
   0   3 -33    7.68    0.77
   0   3 -35   12.86    0.86
   0   3 -37   14.92    0.80
   0   4   0    0.79    0.36
   0   4   2   22.01    1.51
   0   4   2   22.33    1.26
   0   4   4   32.58    1.88
   0   4   4   34.94    1.64
   0   4   6  166.01    5.02
   0   4   6  156.16    4.38
   0   4   8  424.17    9.64
   0   4   8  441.95   10.50
   0   4  10   33.35    1.70
   0   4 -10   34.61    1.60
   0   4  10   38.06    2.18
   0   4  12  422.72   10.39
   0   4 -12  412.34    9.10
   0   4  12  407.39    9.41
   0   4 -14    0.20    0.31
   0   4  14   -0.07    0.49
   0  -4 -14    0.29    0.27
   0   4 -16   48.21    1.80
   0   4  16   46.96    2.13
   0  -4 -16   45.90    1.77
   0   4 -18    1.85    0.44
   0   4  18    0.92    0.51
   0   4  20    0.20    0.46
   0   4 -20    0.73    0.46
   0   4  22   49.54    2.23
   0   4 -22   52.32    1.79
   0   4  24    2.28    0.57
   0   4 -24    1.34    0.43
   0   4 -24    2.14    0.49
   0   4 -26   50.74    1.68
   0   4  26   51.00    2.11
   0   4 -26   53.03    1.98
   0   4  28  111.71    3.22
   0   4 -28  103.27    3.03
   0   4  30   25.67    1.19
   0   4  30   26.88    1.60
   0   4 -30   25.42    1.17
   0   4  32   99.46    3.11
   0   4 -32   99.37    2.60
   0   5  -1    0.43    0.39
   0   5   1    0.16    0.40
   0   5   1    0.07    0.35
   0   5   3  269.27    6.50
   0   5   5    2.62    0.59
   0   5   7   40.05    1.84
   0   5  -7   36.47    1.70
   0   5  -9   60.28    2.19
   0   5   9   64.14    2.45
   0   5   9   61.05    2.87
   0   5 -11    6.61    0.67
   0   5  11    5.56    0.78
   0   5  11    6.75    0.97
   0   5  13    3.10    0.64
   0   5 -13    3.93    0.51
   0   5  13    3.70    0.80
   0   5 -15   15.52    0.88
   0   5  15   13.28    1.31
   0   5  15   14.72    1.13
   0   5 -17  168.89    3.98
   0   5  17  164.95    5.15
   0   5  19    0.34    0.47
   0   5  19    0.04    0.42
   0   5 -19    0.52    0.36
   0   5 -21   25.00    0.99
   0   5  21   26.59    1.60
   0   5  21   26.39    1.39
   0   5  23    3.37    0.55
   0   5  23    3.97    0.64
   0   5  25   11.34    0.79
   0   5  27   19.56    0.91
   0   6   4   89.60    2.49
   0   6   6   44.69    1.59
   0   6   6   45.46    1.74
   0   6   8    1.79    0.39
   0   6   8    0.93    0.41
   0   6  10   13.52    0.92
   0   6  10   15.55    0.88
   0   6  12    4.65    0.56
   0   6  12    5.20    0.53
   0   6  14    0.69    0.36
   0   6  14    0.95    0.31
   0   6  16    1.07    0.29
   0   6  16    0.88    0.33
   0   6  18    3.83    0.40
   0   6  18    4.02    0.44
  -1   0  43    0.02    0.22
  -1   0  41    0.08    0.28
  -1   0  39   -0.04    0.38
  -1   0  37   -0.21    0.46
  -1   0  35    0.27    0.42
  -1   0  33   -0.10    0.45
   1   0 -31    0.44    0.41
  -1   0  31    0.05    0.48
   1   0 -29    0.28    0.35
  -1   0  29    0.09    0.40
   1   0 -27   -0.11    0.34
  -1   0  27   -0.25    0.37
   1   0 -25    0.14    0.31
  -1   0  25    0.90    0.39
   1   0 -23    0.51    0.21
   1   0 -21    0.67    0.20
   1   0 -19    0.14    0.15
   1   0 -17    0.01    0.14
   1   0 -15    2.28    0.24
   1   0 -13    0.06    0.12
   1   0 -11    0.23    0.13
   1   0  -9    0.25    0.11
   1   0  -7    0.34    0.12
   1   0  -7    0.16    0.09
   1   0  -5    0.02    0.06
   1   0  -5    8.64    0.25
  -1   0   3    0.09    0.03
   1   0  -3    0.13    0.04
  -1   0   1   14.91    0.17
   1   0  -1    0.07    0.02
  -1   0  -1    0.48    0.04
  -1   0  -3    0.70    0.07
  -1   0  -5    0.29    0.09
  -1   0  -7    0.52    0.13
  -1   0  -9    1.12    0.16
  -1   0 -11    2.55    0.22
  -1   0 -13    1.91    0.22
  -1   0 -15    0.88    0.19
  -1   0 -17   -0.01    0.14
  -1   0 -19    1.89    0.26
  -1   0 -21    0.33    0.17
  -1   0 -23   -0.02    0.16
   1   0  23   -0.04    0.28
   1   0  25    0.20    0.36
  -1   0 -25   -0.17    0.33
  -1   0 -27    0.29    0.38
   1   0  27    0.39    0.47
  -1   0 -29   -0.04    0.42
   1   0  29   -0.14    0.43
  -1   0 -31    0.19    0.44
   1   0  31    0.65    0.53
   1   0  33    0.41    0.55
   1   0  35   -0.04    0.50
   1   0  37    0.58    0.44
   1   0  39    0.13    0.33
   1   0  41    0.02    0.28
  -1  -1  42    0.55    0.29
   1   1 -40   31.34    1.22
  -1  -1  40   32.07    1.45
  -1   1  40   29.13    1.25
  -1   1  38   29.63    1.42
   1   1 -38   31.72    1.44
   1   1 -36   93.08    2.99
  -1   1  36   91.23    2.97
  -1  -1  36   98.36    3.22
  -1   1  34   96.14    3.19
  -1  -1  34  103.31    3.44
  -1  -1  32  400.15    9.42
  -1   1  32  408.21    9.23
   1   1 -32  392.39    9.23
   1   1 -30  342.27    8.04
  -1   1  30  349.35    8.27
   1   1 -30  355.69    8.34
  -1  -1  30  360.50    8.48
  -1  -1  28  102.47    3.40
   1   1 -28   97.46    3.08
   1  -1 -28  101.36    2.87
   1   1 -28  105.23    3.39
  -1   1  28  102.32    3.32
  -1   1  26   19.32    1.23
  -1  -1  26   19.97    1.31
   1   1 -26   19.33    1.26
   1  -1 -26   19.40    1.01
   1   1 -26   18.72    1.10
   1   1 -24    0.28    0.27
  -1   1  24    0.14    0.31
  -1  -1  24    0.64    0.39
   1   1 -24    0.08    0.28
   1   1 -24    0.20    0.37
   1  -1 -24    0.05    0.21
   1   1 -22   82.25    2.29
   1  -1 -22   88.38    2.43
   1   1 -22   86.19    2.79
   1  -1 -20  772.98   15.09
   1   1 -20  756.57   15.02
   1  -1 -20  749.05   14.96
   1  -1 -18   82.76    2.22
   1  -1 -18   81.68    2.20
   1  -1 -16   20.87    0.86
   1  -1 -16   20.58    0.86
   1  -1 -14  680.88   13.39
   1  -1 -14  693.91   13.37
   1   1 -12   50.04    1.10
   1  -1 -12   50.97    1.40
   1  -1 -12   52.70    1.36
   1  -1 -10   34.12    0.97
   1   1 -10   35.33    0.98
   1   1 -10   35.39    0.77
   1  -1 -10   35.48    1.04
   1  -1  -8 1698.65   30.42
   1   1  -8 1710.22   30.44
   1   1  -6 2951.26   55.31
   1  -1  -6 2968.41   55.29
  -1   1   4 4935.83   92.35
   1  -1  -4 4909.99   92.25
   1   1  -4 4996.79   92.24
  -1  -1   2    0.12    0.04
   1  -1  -2    0.19    0.09
  -1   1   2    0.15    0.12
   1   1  -2    0.07    0.10
  -1   1   0 1007.37   18.75
   1   1   0 1000.70   18.65
  -1  -1   0  980.55   18.62
  -1   1  -2 3239.29   59.95
  -1  -1  -2 3299.49   59.86
  -1  -1  -2 3131.97   59.73
   1   1   2 3274.69   59.84
  -1  -1  -4 5024.26   90.93
  -1  -1  -4 4752.19   91.05
  -1   1  -4 4749.22   91.08
  -1  -1  -6   74.25    1.58
  -1   1  -6   72.37    1.68
  -1  -1  -6   73.56    1.68
  -1  -1  -8   38.51    0.99
  -1   1  -8   39.43    1.08
  -1   1  -8   40.21    0.91
  -1  -1 -10  120.78    2.64
  -1   1 -10  122.38    2.72
  -1   1 -10  123.28    2.49
  -1   1 -12    9.15    0.50
  -1   1 -12    9.99    0.37
  -1  -1 -12    9.96    0.48
  -1  -1 -12    9.94    0.52
  -1   1 -14    4.82    0.27
  -1  -1 -14    3.83    0.36
  -1   1 -14    4.41    0.40
  -1  -1 -14    4.26    0.36
  -1   1 -16  300.94    5.96
  -1   1 -16  304.85    6.32
  -1  -1 -16  296.64    6.27
  -1   1 -18  114.04    2.89
  -1  -1 -18  115.55    2.85
  -1  -1 -20    0.88    0.27
  -1   1 -20    0.60    0.27
   1  -1  22    0.11    0.30
  -1  -1 -22    0.21    0.22
  -1   1 -22    0.08    0.25
  -1   1 -22    0.04    0.31
  -1   1 -22    0.60    0.27
   1   1  22    0.06    0.27
  -1   1 -24   75.86    2.64
  -1   1 -24   78.90    2.48
   1  -1  24   72.14    2.66
   1   1  24   75.34    2.60
  -1  -1 -24   79.33    2.30
   1  -1  26  259.99    6.57
  -1   1 -26  272.81    6.53
   1   1  26  254.74    6.43
  -1  -1 -26  265.00    5.95
  -1   1 -26  263.61    6.28
   1   1  28    9.37    0.93
  -1   1 -28    8.39    0.80
  -1  -1 -28    7.85    0.67
   1  -1  28    9.11    0.95
  -1   1 -28    7.62    0.87
  -1   1 -30  478.04   10.56
   1   1  30  471.66   10.56
   1  -1  30  465.85   10.72
  -1   1 -32    4.53    0.76
   1  -1  32    4.48    0.74
   1   1  32    3.14    0.63
  -1   1 -34  101.46    3.20
   1  -1  34  103.98    3.38
   1   1  34   97.46    3.18
   1  -1  36   29.86    1.59
   1   1  36   29.37    1.48
  -1   1 -36   29.24    1.42
   1  -1  38   34.11    1.59
  -1   1 -38   32.76    1.37
   1   1  38   33.30    1.46
   1  -1  40    9.72    0.77
   1   1  40   10.10    0.67
  -1   1 -40   10.20    0.62
   1  -1  42   38.47    1.36
   1   2 -41   41.67    1.30
  -1  -2  39   -0.11    0.29
   1   2 -39   -0.10    0.28
   1   2 -37    4.79    0.62
  -1  -2  37    5.17    0.64
   1   2 -35    4.26    0.66
  -1  -2  35    3.14    0.59
  -1  -2  33   60.86    2.44
   1   2 -33   65.41    2.53
  -1  -2  31   66.42    2.64
   1   2 -31   66.89    2.64
  -1  -2  29   39.86    1.94
  -1  -2  27    6.60    0.81
   1   2 -27    7.67    0.69
   1  -2 -27    6.92    0.68
   1   2 -27    8.03    0.78
   1   2 -25  153.66    3.81
   1  -2 -25  154.57    4.04
  -1  -2  25  154.58    4.34
   1   2 -25  147.62    4.12
   1   2 -25  157.84    4.50
   1  -2 -23  140.31    3.71
   1   2 -23  145.05    4.15
  -1  -2  23  139.80    3.95
   1   2 -23  137.95    3.79
  -1   2  23  142.80    3.94
   1   2 -23  140.03    3.51
   1  -2 -21   25.33    1.20
   1   2 -21   24.85    1.41
  -1   2  21   28.45    1.39
   1  -2 -21   28.62    1.21
  -1  -2  21   24.45    1.30
   1   2 -21   27.54    1.28
   1   2 -21   27.74    1.15
   1  -2 -19  332.09    7.07
   1   2 -19  335.90    7.24
   1   2 -19  327.88    7.02
   1   2 -19  326.58    7.57
   1  -2 -19  332.39    7.19
   1   2 -17    3.62    0.45
   1  -2 -17    3.39    0.37
   1   2 -15  753.95   14.79
   1  -2 -15  745.69   14.63
   1   2 -13  911.12   17.76
   1  -2 -13  925.23   17.61
   1  -2 -13  904.43   17.78
   1  -2 -11  348.78    7.15
   1  -2 -11  343.14    6.94
   1   2 -11  350.72    7.12
   1   2  -9 1378.87   26.35
   1  -2  -9 1382.48   26.38
   1  -2  -9 1388.39   26.16
   1  -2  -7    1.41    0.18
   1   2  -7    1.22    0.22
   1  -2  -5  302.94    6.23
  -1   2   5  312.83    6.27
   1  -2  -5  309.29    6.08
  -1  -2   3    7.99    0.29
  -1   2   3    8.61    0.46
   1  -2  -3    8.23    0.36
   1   2  -3    8.58    0.43
  -1   2   1  125.56    2.83
  -1  -2   1  128.02    2.62
   1   2  -1  124.83    2.74
   1   2   1   32.77    0.93
  -1   2  -1   31.21    1.01
  -1  -2  -1   32.79    0.76
  -1  -2  -1   31.40    0.88
  -1  -2  -3  389.28    7.34
  -1   2  -3  378.19    7.68
  -1  -2  -3  373.33    7.55
   1   2   3  390.93    7.57
  -1   2  -5  455.35    8.93
  -1  -2  -5  456.66    8.81
  -1  -2  -5  441.75    8.57
  -1   2  -7  839.61   16.13
  -1  -2  -7  834.56   16.02
  -1  -2  -7  827.36   15.78
  -1  -2  -9  647.49   12.49
  -1  -2  -9  661.81   12.75
  -1   2  -9  647.17   12.81
  -1   2 -11  157.10    3.73
  -1  -2 -11  166.07    3.68
  -1  -2 -11  161.56    3.45
  -1   2 -13  644.06   12.75
  -1  -2 -13  630.31   12.44
  -1  -2 -13  648.65   12.67
  -1   2 -15   84.47    2.35
  -1  -2 -15   82.25    2.12
  -1  -2 -15   81.18    2.25
  -1   2 -17   73.75    2.22
  -1  -2 -17   74.25    2.04
  -1   2 -19   28.29    1.10
  -1   2 -19   26.92    1.40
  -1   2 -19   27.80    1.26
  -1   2 -21  376.95    7.87
  -1   2 -21  377.95    8.26
   1  -2  21  361.35    8.37
  -1  -2 -21  379.93    8.14
  -1   2 -21  379.83    8.56
  -1   2 -23   97.03    2.99
  -1   2 -23   99.16    3.23
  -1  -2 -23   99.57    2.86
  -1   2 -23   96.28    2.64
   1  -2  23   96.61    3.08
  -1   2 -25   10.79    0.76
  -1  -2 -25    9.83    0.77
  -1   2 -25    9.64    0.87
   1  -2  25    9.65    0.89
  -1   2 -25    9.54    0.97
  -1  -2 -27   94.18    2.88
  -1   2 -27   99.87    3.18
   1  -2  27   97.84    3.23
   1  -2  29    1.94    0.55
  -1   2 -31   42.94    1.99
   1  -2  31   39.42    1.93
  -1   2 -33   14.70    1.12
   1  -2  33   14.25    1.10
  -1   2 -35    1.65    0.49
   1  -2  35    0.87    0.44
  -1   2 -37    6.69    0.65
   1  -2  37    6.64    0.67
  -1   2 -39   13.38    0.76
   1  -2  39   13.17    0.78
   1   3 -38   13.18    0.72
   1   3 -36    1.86    0.40
   1   3 -34    0.95    0.42
   1   3 -32    5.09    0.71
   1   3 -30    5.55    0.78
  -1   3  30    4.97    0.65
   1   3 -28   51.93    1.85
  -1   3  28   53.44    2.22
   1   3 -28   53.19    2.27
   1   3 -26   18.00    1.31
   1   3 -26   17.74    1.01
  -1   3  26   18.00    1.29
   1   3 -24    3.43    0.55
   1   3 -24    3.78    0.71
  -1   3  24    2.51    0.59
   1  -3 -22    3.59    0.51
   1   3 -22    3.61    0.64
  -1   3  22    3.62    0.66
   1   3 -22    4.40    0.60
   1   3 -20   40.27    1.55
  -1   3  20   38.07    1.88
   1   3 -20   39.11    1.82
   1  -3 -20   40.57    1.66
   1  -3 -18   46.47    1.75
   1   3 -18   45.11    1.74
   1   3 -18   44.25    1.67
   1   3 -18   42.41    1.85
   1   3 -16   30.67    1.35
   1   3 -16   29.08    1.40
   1  -3 -16   29.45    1.31
   1   3 -16   27.47    1.28
   1  -3 -14   21.60    1.06
   1   3 -14   19.28    1.02
   1   3 -14   19.26    1.07
   1   3 -12    6.18    0.54
   1  -3 -12    5.30    0.51
   1   3 -10    4.78    0.46
   1  -3 -10    5.30    0.51
   1  -3  -8  154.91    3.70
   1   3  -8  161.70    3.73
   1  -3  -6   19.16    0.85
   1   3  -6   19.62    0.87
   1   3  -4   95.04    2.41
  -1   3   4  101.31    2.51
   1  -3  -4   93.58    2.37
  -1   3   2    3.02    0.36
   1   3  -2    3.64    0.35
   1  -3  -2    3.47    0.32
  -1   3   0   26.07    1.05
   1   3   0   28.50    0.99
  -1  -3  -2   24.21    0.87
  -1   3  -2   26.18    1.06
  -1  -3  -4  329.34    6.76
  -1   3  -4  330.66    6.99
  -1  -3  -6    6.04    0.45
  -1   3  -6    7.43    0.57
  -1   3  -8   58.98    1.86
  -1  -3  -8   57.27    1.72
  -1   3 -10  302.71    6.59
  -1  -3 -10  297.31    6.42
   1   3  12   88.03    2.87
  -1  -3 -12   95.08    2.56
  -1   3 -14   12.72    0.87
   1   3  14   10.67    0.90
  -1  -3 -14   10.80    0.72
  -1   3 -14   11.00    0.74
   1   3  16   19.92    1.25
  -1  -3 -16   21.55    1.07
  -1   3 -16   20.49    1.15
  -1   3 -16   21.06    1.02
  -1   3 -16   19.16    1.14
   1   3  18   19.17    1.26
  -1   3 -18   19.50    1.18
  -1   3 -18   19.16    0.99
  -1  -3 -18   20.26    1.07
  -1   3 -18   20.96    1.24
  -1   3 -20   17.29    1.15
  -1  -3 -20   16.64    1.01
  -1   3 -20   15.50    1.13
  -1   3 -20   17.18    0.94
   1   3  20   17.01    1.20
   1   3  22   47.70    2.11
  -1  -3 -22   49.64    1.90
  -1   3 -22   49.75    1.73
  -1   3 -22   48.54    2.18
  -1   3 -22   51.00    2.11
  -1   3 -24  130.70    3.91
   1   3  24  127.34    3.86
  -1   3 -24  123.64    3.28
  -1   3 -26    0.94    0.52
  -1   3 -26    0.08    0.38
   1   3  26    0.68    0.39
  -1   3 -28    8.18    0.90
  -1   3 -30    1.41    0.51
  -1   3 -32    0.96    0.43
  -1   3 -34    1.17    0.41
  -1   3 -36   34.97    1.34
  -1   3 -38    0.81    0.25
   1   4 -33    7.91    0.56
   1   4 -31    4.64    0.52
  -1   4  31    3.62    0.61
  -1   4  31    4.18    0.49
  -1   4  29   31.26    1.46
   1   4 -29   29.51    1.35
   1   4 -27    9.68    0.71
  -1   4  27   10.63    0.95
   1   4 -27   10.49    0.86
   1   4 -25    0.12    0.39
  -1   4  25    0.41    0.47
   1   4 -25    0.25    0.36
   1   4 -23    1.21    0.47
   1   4 -23    0.04    0.38
  -1   4  23   -0.20    0.51
   1   4 -21  180.03    4.40
  -1   4  21  179.58    5.10
   1   4 -19   79.22    2.44
  -1   4  19   73.57    2.86
   1  -4 -17    1.63    0.37
  -1   4  17    1.70    0.57
   1   4 -17    1.67    0.44
   1   4 -15   32.81    1.52
  -1   4  15   30.82    2.01
   1  -4 -15   30.19    1.38
   1   4 -13    0.04    0.37
   1  -4 -13    0.14    0.25
  -1   4  13    0.36    0.42
  -1   4  11   96.58    3.66
  -1   4  11   92.98    3.13
   1   4 -11   95.45    3.01
  -1   4   9   18.58    1.46
  -1   4   9   16.03    1.14
  -1   4   7   15.04    1.26
   1   4  -7   14.45    0.96
  -1   4   7   15.39    1.10
  -1   4   5   36.71    1.69
   1   4  -5   33.85    1.54
   1   4  -3   36.28    1.53
  -1   4   3   36.30    1.65
  -1   4   1   50.43    1.94
   1   4  -1   49.06    1.91
   1   4   1    0.62    0.35
   1   4   1    0.57    0.45
   1   4   3   93.10    3.51
   1   4   3   98.88    3.09
   1   4   5   20.52    1.53
   1   4   5   20.66    1.26
   1   4   7   36.86    2.13
   1   4   7   34.22    1.69
   1   4   9   17.46    1.19
  -1   4  -9   16.67    1.06
  -1   4 -11   13.52    0.92
   1   4  11   12.26    1.32
   1   4  11   12.70    1.06
  -1   4 -13   11.66    0.84
   1   4  13   11.42    1.29
  -1   4 -15   25.87    1.24
  -1  -4 -15   25.20    1.22
   1   4  15   25.70    1.53
  -1   4 -17   22.82    1.12
   1   4  17   19.83    1.36
   1   4  19   85.80    3.08
  -1   4 -19   89.75    2.55
   1   4  21   68.91    2.65
  -1   4 -21   68.11    2.08
  -1   4 -23   23.67    1.27
  -1   4 -23   23.68    1.10
   1   4  23   22.69    1.42
   1   4  25   44.33    1.93
  -1   4 -25   42.43    1.49
  -1   4 -25   44.22    1.78
   1   4  27   24.22    1.30
  -1   4 -27   23.05    1.21
   1   4  29    1.36    0.38
  -1   4 -29    0.97    0.34
   1   4  31   18.06    1.26
  -1   4 -31   18.11    0.90
   1   4  33    0.16    0.32
  -1   4 -33   -0.02    0.21
  -1   5  28    0.11    0.22
  -1   5  26    3.54    0.48
  -1   5  24    0.35    0.35
   1   5 -24   -0.10    0.27
   1   5 -22    7.01    0.55
  -1   5  22    6.38    0.73
   1   5 -20   14.24    0.80
  -1   5  18   66.94    2.57
   1   5 -18   74.04    2.15
  -1   5  16    1.77    0.53
   1   5 -16    2.40    0.43
  -1   5  14   81.67    2.87
   1   5 -14   81.27    2.50
  -1   5  12   23.31    1.42
   1   5 -12   23.95    1.25
   1   5 -10   44.52    1.84
  -1   5  10   39.22    1.89
  -1   5   8   76.24    2.72
   1   5  -8   71.19    2.56
  -1   5   6   16.09    1.17
   1   5  -4   42.14    1.84
  -1   5   4   40.72    1.84
   1   5  -2   62.35    2.39
  -1   5   2   66.85    2.37
   1   5   0   37.30    1.65
   1   5   0   38.11    1.81
   1   5   2   28.64    1.50
   1   5   4  185.31    4.89
   1   5   6   25.88    1.47
   1   5   8   55.47    2.76
   1   5   8   51.96    2.19
   1   5  10    0.59    0.45
   1   5  10    0.14    0.53
   1   5  12   72.33    2.65
   1   5  12   79.95    3.38
   1   5  14    5.97    0.96
   1   5  14    7.83    0.84
   1   5  16  122.52    4.35
   1   5  18   78.48    2.72
   1   5  18   81.40    3.27
   1   5  20   41.64    1.79
   1   5  20   42.83    2.19
   1   5  22   79.07    2.56
   1   5  22   81.21    3.00
   1   5  24    1.34    0.39
   1   5  24    1.30    0.46
   1   5  26   16.13    1.00
   1   5  26   15.88    0.83
  -1   6  19    1.39    0.29
  -1   6  17    0.56    0.27
  -1   6  17    0.85    0.29
  -1   6  15    7.29    0.61
  -1   6  15    8.03    0.61
  -1   6  13   14.28    0.86
  -1   6  13   14.09    0.83
  -1   6  11    0.20    0.27
  -1   6  11   -0.05    0.34
  -1   6   9   79.76    2.36
  -1   6   7   32.03    1.30
   1   6   1    0.69    0.39
   1   6   3  108.43    2.88
   1   6   3  112.96    3.15
   1   6   5   14.78    0.98
   1   6   5   13.76    0.82
   1   6   7   19.18    1.11
   1   6   7   19.51    0.98
   1   6   9    0.31    0.28
   1   6   9    0.31    0.35
   1   6  11    0.41    0.33
   1   6  11    0.50    0.28
   1   6  13    0.14    0.25
   1   6  13    0.03    0.32
   1   6  15    0.93    0.37
   1   6  15    1.29    0.32
   1   6  17    8.84    0.59
   1   6  17    8.98    0.65
  -2   0  42    2.84    0.43
  -2   0  40   71.94    2.40
  -2   0  38    2.89    0.58
  -2   0  36   22.45    1.43
  -2   0  34   59.37    2.49
   2   0 -32  254.13    6.38
  -2   0  32  273.62    6.79
  -2   0  30   10.20    1.00
   2   0 -30   11.05    0.96
  -2   0  28  193.01    5.31
   2   0 -28  201.75    5.16
  -2   0  26   49.72    2.13
   2   0 -26   56.86    2.14
   2   0 -24  113.83    3.30
   2   0 -22  105.84    2.61
   2   0 -20    5.87    0.42
   2   0 -18  226.89    5.07
   2   0 -18  236.14    4.87
   2   0 -16 2786.45   52.14
   2   0 -16 2762.43   52.31
   2   0 -14  182.05    3.88
   2   0 -14  177.41    3.75
   2   0 -12  311.51    6.20
   2   0 -12  305.83    6.09
   2   0 -10  357.02    7.00
   2   0 -10  365.55    7.08
   2   0  -8  255.25    4.96
   2   0  -8  247.36    4.90
   2   0  -6 4708.85   87.77
   2   0  -4  275.30    5.43
  -2   0   4  291.53    5.41
   2   0  -2   66.96    1.37
  -2   0   2   69.46    1.37
  -2   0   0 2002.62   37.33
  -2   0  -2   78.93    1.59
  -2   0  -4   72.44    1.52
  -2   0  -6 8901.16  165.74
  -2   0  -8  588.70   11.23
  -2   0 -10 2725.26   51.03
  -2   0 -12    5.98    0.35
  -2   0 -14  513.24   10.02
  -2   0 -16   52.62    1.45
  -2   0 -18   15.09    0.68
  -2   0 -20    4.32    0.38
   2   0  22   65.21    2.32
  -2   0 -22   64.96    1.87
  -2   0 -24  104.59    2.67
   2   0  24   99.65    3.23
  -2   0 -24  101.94    3.05
  -2   0 -26    2.55    0.50
  -2   0 -26    2.61    0.45
   2   0  26    2.16    0.53
   2   0  28  894.40   18.64
  -2   0 -28  886.35   18.17
  -2   0 -28  912.30   18.26
  -2   0 -30  366.95    8.34
   2   0  30  375.02    8.75
   2   0  32   48.98    2.19
   2   0  34 1918.35   37.56
   2   0  36  642.90   13.61
   2   0  38   46.05    1.85
   2   0  40   20.37    1.07
  -2   1  41   17.26    0.86
  -2  -1  41   16.70    1.01
   2   1 -41   17.43    0.83
  -2   1  39   19.16    1.07
  -2  -1  39   20.42    1.25
   2   1 -39   21.31    1.10
   2   1 -37  248.10    5.95
  -2   1  37  240.12    5.92
  -2  -1  37  244.96    6.25
  -2   1  35  120.47    3.69
   2   1 -35  117.61    3.69
  -2  -1  35  129.24    3.95
   2   1 -33  108.40    3.52
  -2  -1  33  111.83    3.69
  -2   1  33  106.57    3.45
  -2   1  31  124.12    3.80
   2   1 -31  122.38    3.85
  -2  -1  31  119.54    3.96
   2   1 -29  610.04   12.82
   2   1 -29  604.29   13.24
  -2  -1  29  615.87   13.33
  -2   1  29  607.82   13.13
   2   1 -27   54.29    2.30
  -2  -1  27   59.57    2.38
   2   1 -27   56.62    2.07
  -2   1  27   58.38    2.30
   2  -1 -27   57.75    1.95
   2  -1 -25   87.68    2.47
   2   1 -25   85.45    2.89
   2   1 -25   78.79    2.52
  -2   1  25   82.23    2.75
   2   1 -23    2.71    0.40
   2  -1 -23    2.62    0.38
   2   1 -23    2.95    0.53
   2  -1 -21  735.16   14.58
   2  -1 -21  734.24   14.68
   2  -1 -19 1519.44   28.94
   2  -1 -19 1496.65   28.89
   2  -1 -17  319.47    6.71
   2  -1 -17  322.66    6.70
   2  -1 -15  526.44   10.41
   2  -1 -15  522.76   10.38
   2  -1 -13   51.82    1.47
   2  -1 -13   56.08    1.48
   2   1 -11  333.35    6.31
   2  -1 -11  334.58    6.71
   2  -1 -11  332.96    6.63
   2  -1  -9   59.60    1.49
  -2  -1   9   64.69    1.27
   2  -1  -9   63.04    1.58
   2  -1  -7 4279.24   79.59
   2   1  -7 4250.29   79.53
   2  -1  -5 2623.95   48.32
   2   1  -5 2618.91   48.24
   2   1  -3  975.01   18.13
  -2   1   3  948.13   18.30
   2  -1  -3  969.21   18.22
  -2  -1   3  966.90   18.03
  -2  -1   1  436.11    8.26
   2   1  -1  437.36    8.26
  -2   1   1  442.16    8.45
  -2   1  -1 4585.95   85.97
  -2  -1  -1 4617.24   85.83
  -2  -1  -3 3174.28   60.84
  -2   1  -3 3139.04   60.94
  -2  -1  -3 3334.78   60.71
  -2  -1  -5 5452.06  103.16
  -2   1  -5 5401.15  103.22
  -2  -1  -5 5649.53  103.05
  -2  -1  -7  962.40   18.02
  -2  -1  -7  947.25   18.12
  -2   1  -7  949.30   18.17
  -2   1  -9   35.49    1.04
  -2   1  -9   33.97    0.86
  -2   1 -11  979.77   18.47
  -2   1 -11  971.39   18.72
  -2   1 -13  712.83   13.57
  -2  -1 -13  705.80   13.81
  -2   1 -13  711.17   13.86
  -2   1 -15  729.96   14.42
  -2  -1 -15  728.56   14.36
  -2   1 -15  742.60   14.08
  -2   1 -17  713.15   13.99
  -2   1 -17  708.95   13.60
  -2  -1 -17  696.05   13.91
  -2   1 -19   56.14    1.84
  -2  -1 -19   60.24    1.79
  -2  -1 -21    5.30    0.51
  -2   1 -21    5.79    0.57
  -2   1 -21    5.90    0.65
  -2  -1 -23  128.47    3.27
   2  -1  23  128.39    3.76
  -2   1 -23  134.07    3.54
   2   1  23  125.02    3.63
  -2   1 -23  121.14    3.66
  -2  -1 -25    5.62    0.55
  -2   1 -25    5.99    0.66
  -2   1 -25    5.34    0.71
   2   1  25    5.07    0.68
   2  -1  25    5.76    0.76
  -2   1 -27    0.21    0.47
  -2  -1 -27    0.71    0.32
  -2   1 -27    0.44    0.37
   2  -1  27    0.50    0.46
   2   1  27    0.46    0.39
   2  -1  29  164.28    4.65
  -2  -1 -29  155.21    3.99
   2   1  29  158.43    4.48
  -2   1 -29  158.94    4.49
   2   1  31  301.81    7.27
  -2   1 -31  295.11    7.22
   2  -1  31  304.95    7.43
  -2   1 -33    0.08    0.40
   2  -1  33    0.09    0.49
   2   1  33    0.54    0.43
  -2   1 -35   31.63    1.48
   2   1  35   27.70    1.47
   2  -1  35   28.55    1.57
  -2   1 -37    0.22    0.30
   2   1  37   -0.03    0.32
   2  -1  37    0.18    0.40
   2  -1  39   62.20    2.13
   2   1  39   62.70    1.98
  -2   1 -39   62.43    1.84
   2  -1  41    0.71    0.31
   2   2 -40    6.00    0.53
  -2  -2  40    6.38    0.57
   2   2 -38    2.02    0.44
  -2  -2  38    1.99    0.45
   2   2 -36    8.85    0.85
  -2  -2  36    8.66    0.84
  -2  -2  34   88.06    3.02
   2   2 -34   87.47    3.01
  -2  -2  32    3.55    0.68
   2   2 -32    3.53    0.68
  -2  -2  30    8.63    0.95
  -2  -2  28  436.37    9.79
   2   2 -28  427.10    9.05
   2  -2 -28  415.39    9.25
  -2  -2  26  456.82   10.49
   2  -2 -26  465.78   10.06
   2   2 -26  447.88   10.14
   2   2 -26  486.64    9.84
  -2   2  26  467.80   10.37
   2   2 -26  489.91   10.72
   2   2 -24  167.29    4.44
   2   2 -24  176.35    4.89
  -2   2  24  177.98    4.72
   2   2 -24  179.93    4.21
   2  -2 -24  180.06    4.42
   2  -2 -24  167.93    4.37
  -2  -2  24  170.15    4.67
  -2   2  22    8.86    0.78
   2   2 -22    8.34    0.54
   2   2 -22    8.38    0.70
   2   2 -22    7.98    0.84
   2  -2 -22    8.00    0.68
   2  -2 -22    8.02    0.65
   2   2 -22   10.13    0.69
   2   2 -20  123.55    3.23
  -2   2  20  119.32    3.43
   2   2 -20  122.17    3.59
   2  -2 -20  121.54    3.24
   2   2 -20  121.21    3.35
   2  -2 -20  121.39    3.14
   2   2 -20  120.38    3.09
   2   2 -18  121.31    3.14
   2  -2 -18  124.62    3.21
   2  -2 -18  123.60    3.09
   2  -2 -16   97.11    2.49
   2   2 -16  100.58    2.59
   2   2 -14  422.68    8.80
   2  -2 -14  447.83    8.78
   2  -2 -12  486.09    9.73
   2  -2 -12  489.66    9.56
   2   2 -12  472.57    9.62
   2  -2 -10    4.67    0.34
   2   2 -10    4.70    0.37
   2  -2 -10    5.77    0.45
   2  -2  -8 1422.58   27.07
   2   2  -8 1426.70   27.13
   2  -2  -8 1450.02   27.26
   2  -2  -6 1338.40   25.51
  -2   2   6 1363.73   25.68
   2  -2  -4   88.32    2.00
  -2   2   4   91.79    2.18
   2   2  -4   87.67    2.02
  -2  -2   2  304.47    5.95
   2   2  -2  313.04    6.10
  -2   2   2  319.58    6.32
   2  -2  -2  308.29    6.12
   2   2   0  170.85    3.39
  -2   2   0  166.06    3.61
  -2  -2   0  159.85    3.34
  -2  -2  -2  484.11    9.42
  -2   2  -2  492.05    9.65
  -2  -2  -4  440.22    8.61
  -2  -2  -6  239.30    4.99
  -2   2  -6  247.17    5.17
  -2   2  -8  700.96   13.54
  -2  -2  -8  679.97   13.11
  -2  -2  -8  695.57   13.40
  -2   2 -10 2863.46   53.07
  -2  -2 -10 2803.03   52.66
  -2  -2 -10 2778.24   52.92
  -2   2 -12  604.22   12.03
  -2  -2 -12  597.39   11.64
  -2  -2 -12  598.95   11.88
  -2  -2 -14  165.05    3.89
  -2   2 -14  174.51    4.06
  -2   2 -16    0.40    0.30
  -2  -2 -16    0.52    0.23
  -2   2 -18   61.02    2.19
  -2   2 -18   62.12    2.06
  -2   2 -20   18.45    0.88
  -2   2 -20   18.41    1.16
  -2   2 -20   17.82    1.07
   2  -2  20   18.06    1.09
   2  -2  22  705.66   14.81
  -2   2 -22  721.59   14.19
  -2   2 -22  700.24   14.73
  -2   2 -22  717.34   14.98
  -2  -2 -22  715.94   14.46
  -2   2 -24   10.09    0.72
  -2   2 -24   10.91    1.00
  -2  -2 -24   10.68    0.80
  -2   2 -24   11.06    0.92
   2  -2  24   10.53    0.92
  -2  -2 -26   57.66    2.04
  -2   2 -26   58.18    2.28
   2  -2  26   57.35    2.31
   2  -2  28   22.25    1.40
  -2   2 -30    0.58    0.52
   2  -2  30    1.03    0.45
  -2   2 -32   35.77    1.74
   2  -2  32   32.10    1.66
   2  -2  34   18.35    1.17
  -2   2 -34   19.05    1.18
   2  -2  36   19.96    1.13
  -2   2 -36   20.87    1.12
   2  -2  38    0.23    0.26
  -2   2 -38    0.07    0.28
   2   3 -39    0.29    0.19
   2   3 -37    3.91    0.47
   2   3 -35    8.75    0.76
   2   3 -33    0.45    0.42
  -2   3  31   18.24    1.18
   2   3 -31   19.97    1.30
   2   3 -29   13.28    0.88
   2   3 -29   13.46    1.14
  -2   3  29   14.22    1.10
   2   3 -27    0.48    0.52
  -2   3  27    0.74    0.47
   2   3 -27   -0.13    0.39
   2   3 -25   89.22    3.15
   2   3 -25   90.46    2.64
  -2   3  25   88.61    3.21
   2   3 -23    0.66    0.44
   2   3 -23   -0.05    0.44
   2  -3 -21   12.58    0.91
   2   3 -21   11.66    1.01
   2   3 -21   12.71    0.94
   2   3 -21   13.67    0.89
   2   3 -19   14.34    1.06
   2   3 -19   15.96    0.96
   2  -3 -19   15.59    0.98
   2   3 -19   16.21    1.03
   2   3 -17    7.38    0.69
  -2   3  17    4.97    0.64
   2   3 -17    5.90    0.68
   2  -3 -17    7.02    0.65
   2   3 -17    6.10    0.63
   2   3 -15    0.03    0.32
  -2   3  15    0.22    0.32
   2   3 -15   -0.15    0.24
   2  -3 -15    0.47    0.28
   2   3 -13  154.06    4.09
   2  -3 -13  163.97    3.96
   2  -3 -11  145.32    3.59
   2  -3  -9  149.54    3.61
   2  -3  -7 1495.79   27.98
   2  -3  -7 1434.36   27.69
   2  -3  -5   26.20    0.90
   2  -3  -5   26.69    1.02
  -2   3   5   27.90    1.11
  -2   3   3    0.45    0.24
   2  -3  -3    0.79    0.20
   2  -3  -3    1.12    0.19
   2  -3  -1    9.48    0.48
   2  -3  -1    9.27    0.52
  -2   3   1    9.16    0.63
  -2   3  -1  146.72    3.57
   2  -3   1  150.60    3.27
  -2   3  -3  115.62    3.01
  -2  -3  -3  119.45    2.72
  -2  -3  -5   71.81    1.89
  -2   3  -5   70.45    2.12
  -2   3  -7   57.76    1.86
  -2  -3  -7   57.61    1.67
  -2  -3  -9   28.00    1.11
  -2   3  -9   30.09    1.27
   2   3  11    3.76    0.54
  -2   3 -11    4.32    0.53
  -2  -3 -11    4.56    0.45
  -2  -3 -13   15.45    0.85
   2   3  13   14.49    1.03
   2   3  15  140.52    4.09
  -2   3 -15  147.39    3.93
  -2   3 -15  145.26    3.54
  -2   3 -15  140.86    3.85
  -2  -3 -15  145.65    3.67
  -2   3 -17    4.07    0.59
  -2  -3 -17    4.37    0.51
  -2   3 -17    3.64    0.57
  -2   3 -17    4.70    0.51
   2   3  17    4.02    0.62
  -2  -3 -19   13.30    0.88
  -2   3 -19   14.72    1.06
  -2   3 -19   13.52    1.02
  -2   3 -19   14.26    0.82
   2   3  19   13.82    1.06
  -2   3 -21   11.18    0.99
  -2   3 -21   11.53    0.77
  -2   3 -21   12.51    1.00
  -2  -3 -21   11.71    0.85
   2   3  21   11.90    1.01
  -2   3 -23   98.48    3.24
  -2   3 -23  100.20    2.71
   2   3  23   97.08    3.22
  -2   3 -25   58.75    1.93
   2   3  25   61.67    2.33
  -2   3 -25   60.97    2.43
  -2   3 -27    7.72    0.86
  -2   3 -29    1.37    0.50
  -2   3 -31   11.08    0.92
  -2   3 -33    6.49    0.66
  -2   3 -35    7.85    0.64
  -2   3 -37   47.10    1.46
   2   4 -34    0.89    0.24
   2   4 -32   32.19    1.26
  -2   4  32   31.76    1.28
  -2   4  30    0.46    0.35
   2   4 -30    0.58    0.37
  -2   4  28  163.73    4.52
   2   4 -28  164.70    3.88
   2   4 -28  162.69    4.25
   2   4 -26    3.41    0.58
  -2   4  26    4.18    0.71
   2   4 -26    3.82    0.53
  -2   4  24   39.54    1.98
   2   4 -24   38.09    1.72
   2   4 -24   38.95    1.53
   2   4 -22  342.89    7.58
  -2   4  22  357.57    8.47
  -2   4  20   31.88    1.80
   2   4 -20   34.49    1.48
   2   4 -18    7.75    0.73
   2  -4 -16   44.45    1.77
   2   4 -16   46.21    1.85
  -2   4  16   42.30    2.04
  -2   4  14  209.04    5.72
   2   4 -14  220.41    5.48
   2  -4 -14  223.42    5.29
  -2   4  12    2.23    0.54
   2   4 -12    1.79    0.50
   2   4 -12    2.58    0.46
   2  -4 -12    1.96    0.38
  -2   4  10  143.12    4.19
   2   4 -10  148.93    3.94
  -2   4   8    8.39    0.84
   2   4  -8    8.62    0.78
  -2   4   6    5.13    0.65
   2   4  -6    4.79    0.60
   2   4  -4   78.10    2.64
   2   4  -4   80.94    2.52
  -2   4   4   86.11    2.77
  -2   4   2    7.94    0.75
  -2   4   2    9.16    0.69
   2   4  -2    8.26    0.74
  -2   4   0   33.18    1.41
   2   4   0   31.19    1.50
   2   4   0   30.96    1.86
  -2   4  -2  135.02    3.51
   2   4   2  131.54    4.36
   2   4   2  127.15    3.77
  -2   4  -4   18.16    1.03
   2   4   4   16.97    1.41
   2   4   4   16.60    1.15
  -2   4  -6  101.79    2.98
   2   4   6  103.60    3.28
   2   4   6  104.23    3.88
   2   4   8    0.63    0.42
  -2   4  -8    2.21    0.42
   2   4   8    0.77    0.55
   2   4  10    6.45    1.02
   2   4  12   15.77    1.51
   2   4  14   11.95    1.04
   2   4  16  104.83    3.44
   2   4  18    3.28    0.65
   2   4  20   44.79    2.05
   2   4  22   79.04    2.81
  -2   4 -22   75.89    2.52
   2   4  24    4.86    0.68
  -2   4 -24    5.23    0.63
   2   4  26    9.93    0.83
  -2   4 -26   10.24    0.81
  -2   4 -28   22.50    1.12
  -2   4 -30   16.15    0.86
   2   4  30   17.08    1.28
  -2   4 -32    2.33    0.33
   2   4  32    2.19    0.49
  -2   5  27   27.41    1.20
  -2   5  25    2.85    0.51
   2   5 -25    2.06    0.33
   2   5 -23   27.61    1.06
  -2   5  23   28.38    1.42
   2   5 -21    0.73    0.38
   2   5 -19    4.87    0.58
  -2   5  19    5.75    0.75
   2   5 -17   28.10    1.25
  -2   5  17   28.17    1.56
  -2   5  15  145.27    4.22
   2   5 -15  142.03    3.75
   2   5 -13   22.05    1.22
  -2   5  13   21.49    1.37
   2   5 -11   42.76    1.84
  -2   5  11   41.78    1.94
   2   5  -9   24.97    1.30
  -2   5   9   21.19    1.36
   2   5  -9   21.65    1.32
   2   5  -7   28.51    1.44
  -2   5   7   26.29    1.51
  -2   5   5  149.33    4.22
   2   5  -5  150.51    4.19
   2   5  -3   33.80    1.67
   2   5  -3   32.32    1.44
  -2   5   3   32.83    1.59
   2   5  -1  102.38    3.31
   2   5  -1  100.24    3.04
   2   5   1  580.10   12.63
   2   5   1  586.14   12.39
   2   5   3    2.95    0.59
   2   5   5    0.72    0.46
   2   5   7  387.44    9.53
   2   5   7  342.95    8.18
   2   5   9   15.81    1.50
   2   5   9   13.26    1.07
   2   5  11   61.99    2.98
   2   5  11   56.72    2.27
   2   5  13   88.29    3.67
   2   5  13   86.02    2.92
   2   5  15   39.62    2.31
   2   5  17   98.64    3.16
   2   5  17  105.22    3.92
   2   5  19   56.31    2.64
   2   5  19   58.03    2.16
   2   5  21    6.25    0.88
   2   5  21    7.90    0.74
   2   5  23   84.02    3.04
   2   5  23   88.76    2.57
   2   5  25   59.00    1.81
   2   5  25   55.67    2.17
  -2   6  18    1.18    0.29
  -2   6  16   43.33    1.50
  -2   6  14    2.58    0.42
  -2   6  12    3.01    0.43
   2   6 -12    4.72    0.42
  -2   6  10   12.62    0.80
   2   6 -10   13.26    0.72
   2   6  -8    0.91    0.32
  -2   6   8    0.99    0.33
   2   6  -6    3.35    0.49
   2   6  -4  146.51    3.74
   2   6  -2  217.17    5.31
   2   6  -2  234.39    5.31
   2   6   0  439.41    9.69
   2   6   0  472.54    9.73
   2   6   2  420.97    8.80
   2   6   2  389.68    8.38
   2   6   4   79.43    2.34
   2   6   4   88.11    2.66
   2   6   6    5.94    0.67
   2   6   6    5.70    0.56
   2   6   8   35.24    1.52
   2   6   8   33.31    1.33
   2   6  10    2.92    0.42
   2   6  10    2.72    0.51
   2   6  12   17.37    0.89
   2   6  12   17.20    1.01
   2   6  14    6.79    0.54
   2   6  14    6.85    0.63
   2   6  16    9.62    0.68
   2   6  16    9.69    0.60
   2   6  18   10.47    0.66
  -3   0  43   -0.08    0.22
  -3   0  41    0.06    0.30
  -3   0  39   -0.04    0.37
  -3   0  37    1.26    0.53
  -3   0  35   -0.24    0.47
   3   0 -33    0.08    0.37
  -3   0  33    0.05    0.42
  -3   0  31   -0.19    0.49
   3   0 -31    0.34    0.41
  -3   0  29    0.05    0.42
   3   0 -29    0.21    0.41
   3   0 -27   -0.08    0.38
   3   0 -25    0.11    0.33
   3   0 -23   -0.04    0.32
   3   0 -21    0.10    0.22
   3   0 -21    0.08    0.16
   3   0 -19    3.89    0.41
   3   0 -19    0.41    0.17
   3   0 -17    0.02    0.21
   3   0 -17    3.01    0.29
   3   0 -15    0.20    0.15
   3   0 -15    0.25    0.18
   3   0 -13    0.96    0.17
   3   0 -13    0.04    0.15
   3   0 -11    0.05    0.12
   3   0 -11    0.92    0.15
   3   0  -9    0.13    0.11
   3   0  -7   -0.02    0.10
  -3   0   7   -0.02    0.09
  -3   0   5    0.04    0.08
   3   0  -5   -0.10    0.11
  -3   0   3    0.16    0.07
  -3   0   3    0.00    0.06
   3   0  -3    0.23    0.08
  -3   0   1    0.19    0.06
  -3   0  -1    0.11    0.07
  -3   0  -3    0.80    0.12
  -3   0  -5    0.23    0.11
  -3   0  -7    0.09    0.11
  -3   0  -9    0.31    0.13
  -3   0 -11    0.09    0.13
  -3   0 -13    0.07    0.14
  -3   0 -15    0.08    0.15
  -3   0 -17    0.03    0.14
  -3   0 -19    0.03    0.17
  -3   0 -21    0.07    0.16
   3   0  21    0.03    0.28
  -3   0 -23    0.03    0.29
   3   0  23    0.35    0.37
  -3   0 -23    0.03    0.28
   3   0  25    0.04    0.34
  -3   0 -25    0.10    0.33
  -3   0 -25    0.19    0.29
  -3   0 -25    0.13    0.20
  -3   0 -27   -0.04    0.41
   3   0  27    0.31    0.46
  -3   0 -27    0.10    0.34
  -3   0 -29   -0.04    0.37
   3   0  29    0.32    0.43
   3   0  31    0.28    0.48
   3   0  33   -0.40    0.52
   3   0  35    0.20    0.50
   3   0  37    0.21    0.41
   3   0  39    0.06    0.30
   3   0  41   -0.12    0.24
  -3  -1  40   33.22    1.54
   3   1 -40   36.81    1.41
  -3   1  40   34.13    1.38
  -3   1  38   27.78    1.39
   3   1 -38   29.31    1.43
  -3  -1  38   30.60    1.59
   3   1 -36   40.01    1.88
  -3   1  36   40.43    1.83
  -3  -1  36   46.01    2.09
  -3  -1  34   38.53    2.01
   3   1 -34   39.77    1.91
  -3   1  34   41.43    1.90
  -3   1  32   41.47    1.94
  -3  -1  32   39.75    2.02
   3   1 -32   36.20    1.89
  -3  -1  30  109.47    3.59
   3   1 -30   98.08    3.43
   3   1 -30  103.87    3.15
  -3   1  30  102.92    3.38
  -3   1  28  186.01    4.96
   3  -1 -28  182.21    4.46
   3   1 -28  179.19    4.63
   3   1 -28  183.05    5.06
   3   1 -26    0.11    0.25
   3   1 -26    0.13    0.37
   3  -1 -26    0.29    0.25
   3   1 -26    0.09    0.25
  -3   1  26    0.19    0.35
   3  -1 -24   97.38    2.66
   3   1 -24   90.49    2.48
   3   1 -24   94.15    3.07
   3   1 -24   93.20    3.05
   3   1 -24   93.26    2.69
   3  -1 -24   98.51    2.83
   3   1 -22   11.70    0.66
   3  -1 -22   12.88    0.80
   3  -1 -22   13.61    0.78
   3   1 -22   12.28    0.91
   3  -1 -20  699.66   14.02
   3  -1 -20  705.61   13.96
   3  -1 -18    9.43    0.61
   3  -1 -18    9.33    0.60
   3  -1 -16  345.86    7.11
   3  -1 -16  343.12    7.09
   3  -1 -14  202.96    4.37
   3  -1 -14  205.05    4.40
   3  -1 -12   78.50    1.95
   3  -1 -12   84.50    2.03
  -3  -1  10  450.50    8.60
   3   1 -10  466.98    8.85
   3  -1 -10  451.98    8.86
   3   1  -8 3013.01   56.89
   3  -1  -8 3077.49   56.94
   3   1  -6  532.34   10.12
   3  -1  -6  541.20   10.26
   3   1  -6  532.23   10.15
   3   1  -4 1919.62   35.82
   3  -1  -4 1921.16   36.00
   3   1  -2  195.61    3.68
  -3  -1   2  194.04    3.75
  -3  -1   0 1899.77   35.51
  -3  -1  -2 8688.87  161.81
  -3  -1  -4 3233.56   60.43
  -3  -1  -6   25.05    0.76
  -3  -1  -8   30.45    0.92
  -3   1 -10    7.89    0.37
  -3   1 -12    3.22    0.25
  -3   1 -14 1614.07   30.54
  -3  -1 -14 1625.33   30.78
  -3  -1 -16   66.95    1.85
  -3   1 -16   63.78    1.64
  -3  -1 -18   64.05    1.87
  -3   1 -18   63.20    1.66
  -3   1 -20  180.14    4.70
   3  -1  20  189.90    4.81
  -3  -1 -20  192.35    4.36
  -3   1 -22  330.02    7.61
   3  -1  22  321.68    7.68
  -3  -1 -22  334.77    7.14
   3   1  22  333.19    7.56
  -3   1 -24  166.46    4.54
   3   1  24  169.04    4.54
   3  -1  24  167.00    4.65
  -3  -1 -24  165.82    4.11
   3  -1  26   73.48    2.74
  -3  -1 -26   72.55    2.27
  -3   1 -26   71.14    2.60
   3   1  26   71.24    2.62
  -3  -1 -28  173.26    4.31
  -3   1 -28  172.26    4.77
   3  -1  28  176.36    4.93
   3   1  28  176.82    4.84
   3   1  30    1.17    0.50
  -3   1 -30    0.96    0.51
   3  -1  30    2.11    0.63
  -3   1 -32   60.18    2.31
   3   1  32   60.38    2.37
   3  -1  32   61.11    2.46
  -3   1 -34    1.54    0.48
   3  -1  34    1.27    0.53
   3   1  34    1.76    0.49
  -3   1 -36  235.22    5.52
   3  -1  36  244.60    5.89
   3   1  36  234.79    5.69
   3  -1  38  134.33    3.60
   3   1  38  129.93    3.44
  -3   1 -38  132.35    3.25
   3  -1  40   35.72    1.39
  -3  -2  41   17.96    0.86
   3   2 -41   17.91    0.82
   3   2 -39    1.04    0.37
  -3  -2  39    0.71    0.34
   3   2 -37    9.22    0.83
  -3  -2  37   10.62    0.88
  -3  -2  35    0.04    0.41
   3   2 -35    0.04    0.44
   3   2 -33    2.48    0.63
  -3  -2  33    3.04    0.63
  -3  -2  31    3.49    0.67
  -3   2  29  202.85    5.32
  -3  -2  29  201.38    5.51
  -3   2  27  206.19    5.39
   3  -2 -27  202.36    5.08
   3   2 -27  200.79    5.61
  -3  -2  27  204.38    5.46
   3   2 -25  209.43    4.66
   3   2 -25  208.34    5.59
   3  -2 -25  204.40    5.08
   3  -2 -25  206.01    5.10
  -3   2  25  204.83    5.40
   3   2 -23    0.66    0.43
   3   2 -23   -0.04    0.23
   3  -2 -23    0.03    0.23
   3  -2 -23    0.15    0.27
  -3   2  23    0.08    0.29
   3  -2 -21  221.62    5.03
   3   2 -21  217.48    4.69
  -3   2  21  211.85    5.34
   3   2 -21  213.59    5.52
   3   2 -21  208.31    5.22
   3   2 -21  200.27    4.95
   3   2 -21  212.05    5.32
   3  -2 -21  222.70    5.12
   3  -2 -19   19.11    0.99
   3  -2 -19   17.73    0.90
  -3   2  19   17.84    1.06
   3   2 -19   17.22    0.90
   3   2 -19   18.08    1.04
   3  -2 -17   39.94    1.37
   3  -2 -17   38.96    1.46
   3   2 -17   38.18    1.35
   3  -2 -15  215.45    4.61
   3   2 -15  203.05    4.59
   3   2 -13   14.62    0.68
   3  -2 -13   14.67    0.68
   3  -2 -11   41.67    1.26
   3   2 -11   44.19    1.27
   3  -2 -11   45.11    1.42
   3   2  -9  114.96    2.63
   3  -2  -9  120.43    2.68
  -3   2   7 1871.00   35.30
   3  -2  -7 1857.65   35.15
  -3   2   5   27.71    0.97
   3   2  -5   28.85    0.80
   3  -2  -5   27.25    0.86
  -3   2   3   65.26    1.73
   3   2  -3   65.33    1.46
   3  -2  -3   63.54    1.58
  -3   2   1  307.11    6.36
   3   2  -1  316.82    6.02
  -3  -2   1  304.06    6.01
  -3   2  -1    6.33    0.44
  -3  -2  -1    6.76    0.33
  -3  -2  -3 1169.82   22.32
  -3   2  -3 1193.91   22.57
  -3  -2  -5  467.19    9.16
  -3   2  -5  467.21    9.39
  -3   2  -7  169.23    3.80
  -3  -2  -7  163.15    3.59
  -3   2  -9   32.75    1.18
  -3  -2  -9   29.72    1.05
  -3  -2 -11  432.29    8.84
  -3   2 -11  444.15    9.02
  -3  -2 -13  252.15    5.45
  -3   2 -13  250.99    5.62
  -3   2 -15  638.25   13.01
  -3  -2 -15  642.58   12.81
  -3   2 -17    1.33    0.41
  -3   2 -17    2.07    0.38
  -3  -2 -17    2.22    0.35
  -3   2 -19  208.06    4.58
  -3   2 -19  206.35    5.19
   3  -2  19  200.83    5.05
  -3   2 -19  205.36    5.05
   3  -2  21  155.01    4.30
  -3   2 -21  162.55    4.45
  -3   2 -21  166.04    3.85
  -3   2 -21  164.26    4.33
  -3   2 -23    0.19    0.35
  -3  -2 -23    1.13    0.34
   3  -2  23    0.27    0.36
  -3   2 -23    0.08    0.44
  -3   2 -25  196.13    5.13
   3  -2  25  189.59    5.12
  -3  -2 -25  193.75    4.77
   3  -2  27   97.62    3.23
  -3   2 -29    3.60    0.69
   3  -2  29    2.89    0.57
  -3   2 -31    2.37    0.57
   3  -2  31    0.08    0.38
  -3   2 -33   16.79    1.10
   3  -2  33   16.17    1.10
   3  -2  35    3.27    0.53
  -3   2 -35    3.24    0.51
   3  -2  37   50.40    1.77
  -3   2 -37   50.20    1.70
  -3   2 -39    5.87    0.44
   3   3 -38   12.12    0.71
   3   3 -36   21.51    1.11
   3   3 -34   63.96    2.30
   3   3 -32   81.12    2.81
  -3   3  32   79.39    2.68
   3   3 -30   66.76    2.60
   3   3 -30   68.68    2.15
  -3   3  30   68.21    2.60
  -3   3  28    1.56    0.53
   3   3 -28    0.72    0.41
   3   3 -28    1.14    0.54
   3   3 -26  510.96   11.32
   3   3 -26  499.98   10.50
   3   3 -24    7.76    0.95
   3   3 -24    9.41    0.77
   3   3 -22    3.72    0.57
   3   3 -22    3.59    0.64
   3   3 -22    3.26    0.43
   3   3 -22    3.24    0.58
  -3   3  22    2.61    0.57
   3   3 -20    0.47    0.41
   3   3 -20    0.23    0.28
  -3   3  20    0.76    0.42
   3   3 -20    0.44    0.32
   3  -3 -20    0.31    0.30
   3   3 -20   -0.04    0.28
   3   3 -18   63.47    2.35
  -3   3  18   56.92    2.31
   3  -3 -18   64.12    2.18
   3   3 -18   62.52    2.14
   3   3 -18   63.47    2.25
   3   3 -16  205.54    5.04
   3  -3 -16  201.81    4.90
   3   3 -16  201.40    5.07
   3   3 -16  197.73    4.94
  -3   3  14    1.97    0.42
   3   3 -14    2.64    0.48
   3   3 -14    2.65    0.46
   3  -3 -14    1.65    0.29
   3  -3 -14    1.84    0.38
   3  -3 -12    0.76    0.22
  -3   3  12    0.43    0.29
   3  -3 -12    0.25    0.27
   3  -3 -10  264.61    5.78
   3  -3 -10  256.75    5.50
   3  -3  -8   26.93    1.14
   3  -3  -8   28.99    1.01
  -3   3   6    0.85    0.28
   3  -3  -6    0.52    0.19
   3  -3  -6    0.64    0.25
   3  -3  -4  200.64    4.30
  -3   3   4  200.71    4.58
   3  -3  -2   19.33    0.77
  -3   3   2   20.63    0.95
  -3   3   0  435.53    8.79
   3  -3   0  415.42    8.45
  -3   3  -2   57.63    1.82
  -3   3  -4  186.99    4.38
  -3  -3  -4  185.85    4.05
  -3   3  -6  253.24    5.70
  -3  -3  -6  251.30    5.35
  -3  -3  -8  673.51   13.22
  -3   3  -8  660.89   13.55
  -3   3 -10   25.12    1.20
  -3  -3 -10   27.11    1.10
   3   3  10   26.92    1.38
  -3  -3 -12   27.06    1.14
   3   3  12   27.84    1.43
  -3   3 -14   27.22    1.31
   3   3  14   26.38    1.44
  -3  -3 -14   29.84    1.25
  -3   3 -16   10.72    0.85
  -3  -3 -16   11.17    0.77
   3   3  16   12.35    0.99
  -3   3 -16   11.05    0.89
  -3   3 -18    6.21    0.71
  -3   3 -18    5.85    0.70
  -3  -3 -18    6.27    0.62
   3   3  18    5.65    0.72
  -3   3 -20   17.07    1.18
   3   3  20   20.02    1.28
  -3  -3 -20   16.16    0.99
  -3   3 -20   18.47    1.21
   3   3  22   -0.04    0.35
  -3   3 -22    0.04    0.42
  -3   3 -22    0.40    0.37
  -3  -3 -22    0.28    0.29
  -3   3 -22   -0.13    0.34
  -3   3 -24    0.30    0.43
  -3   3 -26    8.34    0.89
  -3   3 -28    6.15    0.76
  -3   3 -30    6.37    0.73
  -3   3 -32   18.55    1.09
  -3   3 -34   12.09    0.80
  -3   3 -36   15.19    0.77
   3   4 -33   59.57    1.75
  -3   4  33   53.85    1.73
   3   4 -31   43.32    1.60
  -3   4  31   44.48    1.71
   3   4 -29    5.58    0.63
  -3   4  29    7.45    0.78
   3   4 -29    6.30    0.56
   3   4 -27  114.98    2.99
   3   4 -27  115.02    3.36
  -3   4  27  117.02    3.67
   3   4 -25    1.63    0.47
   3   4 -25    1.00    0.45
  -3   4  25    0.99    0.51
   3   4 -23   52.72    1.88
  -3   4  23   54.59    2.41
   3   4 -21   34.34    1.47
  -3   4  21   32.33    1.84
   3   4 -19   25.47    1.29
   3   4 -19   24.13    1.30
   3   4 -17   41.84    1.76
  -3   4  17   39.72    2.00
   3   4 -17   39.94    1.74
   3   4 -15    0.30    0.40
  -3   4  15    0.24    0.41
   3  -4 -15    0.10    0.27
   3  -4 -13    3.70    0.52
   3   4 -13    4.54    0.65
  -3   4  13    3.99    0.67
   3   4 -13    5.52    0.64
   3   4 -11  276.54    6.44
   3  -4 -11  277.17    6.27
  -3   4  11  264.63    6.74
   3   4  -9   23.10    1.27
  -3   4   9   21.83    1.36
   3   4  -7   19.04    1.17
  -3   4   7   20.26    1.26
   3   4  -5   34.88    1.66
   3   4  -5   38.20    1.55
  -3   4   5   39.73    1.76
  -3   4   3  119.85    3.52
   3   4  -3  122.42    3.43
  -3   4   3  125.26    3.34
   3   4  -1   60.84    2.24
   3   4  -1   64.21    2.80
  -3   4   1   66.22    2.18
   3   4   1  200.52    5.86
   3   4   1  203.33    5.18
  -3   4  -1  205.45    4.95
   3   4   3    7.17    0.95
   3   4   3    6.97    0.77
  -3   4  -3    6.74    0.67
   3   4   5  133.27    4.50
  -3   4  -5  127.39    3.54
   3   4   5  127.13    3.79
  -3   4  -7   78.08    2.55
   3   4   7   75.19    2.74
   3   4   7   82.11    3.40
   3   4   9  254.83    7.22
  -3   4  -9  247.70    6.01
   3   4  11    5.34    0.98
   3   4  11    4.26    0.71
  -3   4 -11    5.02    0.62
   3   4  13  158.82    4.63
   3   4  13  174.85    5.67
  -3   4 -13  170.26    4.53
   3   4  15    3.86    0.69
   3   4  17   20.79    1.38
   3   4  19   92.57    3.17
  -3   4 -21   31.00    1.44
   3   4  21   30.82    1.62
  -3   4 -23   24.49    1.27
   3   4  23   28.07    1.47
  -3   4 -25    3.93    0.56
   3   4  25    4.32    0.58
  -3   4 -27   55.72    1.90
  -3   4 -29   20.72    0.99
   3   4  29   20.01    1.44
  -3   4 -31    5.64    0.47
   3   4  31    5.81    0.74
  -3   5  28   35.96    1.34
  -3   5  26   11.45    0.84
   3   5 -26   11.98    0.61
   3   5 -24   10.87    0.66
  -3   5  24   12.03    0.92
   3   5 -22    1.16    0.40
   3   5 -20   29.60    1.24
  -3   5  20   32.94    1.65
  -3   5  18    4.66    0.71
   3   5 -18    6.13    0.61
   3   5 -16    4.25    0.56
  -3   5  16    4.98    0.74
   3   5 -14    0.95    0.43
  -3   5  14    1.71    0.53
   3   5 -12   80.46    2.70
  -3   5  12   80.32    2.88
   3   5 -10    0.24    0.44
   3   5 -10    0.62    0.37
  -3   5  10    0.71    0.43
   3   5  -8  143.09    4.00
  -3   5   8  142.46    4.15
   3   5  -6   53.01    2.11
  -3   5   6   50.55    2.12
   3   5  -4   54.46    1.98
   3   5  -4   58.66    2.28
   3   5  -2   83.12    2.86
   3   5  -2   77.57    2.55
   3   5   0    4.86    0.76
   3   5   0    4.40    0.61
   3   5   2  434.94    9.46
   3   5   2  414.48    9.66
   3   5   4    1.13    0.46
   3   5   6   35.25    2.23
   3   5   6   32.77    1.63
   3   5   8   18.95    1.23
   3   5   8   21.77    1.75
   3   5  10    3.82    0.81
   3   5  10    4.25    0.65
   3   5  12    0.15    0.55
   3   5  14    5.74    0.96
   3   5  16   26.91    1.90
   3   5  16   28.16    1.45
   3   5  18    0.07    0.39
   3   5  18    0.38    0.58
   3   5  20   29.96    1.39
   3   5  20   27.95    1.78
   3   5  22    1.11    0.35
   3   5  22    1.62    0.55
   3   5  24   22.71    0.99
   3   5  24   21.72    1.34
   3   5  26    8.10    0.72
  -3   6  19    0.66    0.23
  -3   6  17    5.51    0.49
   3   6 -17    6.66    0.41
   3   6 -15    5.58    0.44
  -3   6  15    5.34    0.51
  -3   6  13   61.49    1.98
   3   6 -13   68.34    1.82
  -3   6  11    1.60    0.35
   3   6 -11    1.32    0.33
   3   6  -9   25.56    1.10
   3   6  -7  115.49    3.07
   3   6  -5    0.64    0.36
   3   6  -3   45.95    1.78
   3   6  -3   49.38    1.76
   3   6  -1    1.10    0.43
   3   6  -1    0.85    0.39
   3   6   1   44.16    1.54
   3   6   1   48.98    1.82
   3   6   3   60.38    2.10
   3   6   3   56.96    1.83
   3   6   5    0.40    0.41
   3   6   5    0.18    0.27
   3   6   7   15.99    1.01
   3   6   7   14.18    0.83
   3   6   9   23.51    1.06
   3   6   9   26.18    1.27
   3   6  11   66.56    1.99
   3   6  11   69.33    2.20
   3   6  13    6.61    0.63
   3   6  13    6.02    0.51
   3   6  15    0.02    0.28
   3   6  15    0.36    0.26
   3   6  17    0.22    0.23
  -4   0  42    0.83    0.31
  -4   0  40    1.56    0.45
  -4   0  38    3.46    0.63
  -4   0  36   20.72    1.41
  -4   0  34  189.47    5.28
   4   0 -34  185.90    4.95
  -4   0  32   55.07    2.42
   4   0 -32   53.59    2.22
  -4   0  30   38.89    1.94
   4   0 -30   42.52    1.93
   4   0 -28   39.88    1.84
   4   0 -26  478.69   10.44
   4   0 -26  460.03   10.29
   4   0 -24   19.04    1.19
   4   0 -22  200.86    4.73
   4   0 -20  388.07    8.07
   4   0 -20  381.44    7.79
   4   0 -18 1712.16   32.85
   4   0 -18 1729.18   32.61
   4   0 -16 4322.83   81.80
   4   0 -16 4388.07   81.62
   4   0 -14  195.97    4.07
   4   0 -14  193.40    4.17
   4   0 -12   53.07    1.40
   4   0 -10   29.42    0.87
   4   0  -8  247.96    4.94
  -4   0   8  250.13    4.91
   4   0  -6   40.50    1.00
  -4   0   6   41.84    0.98
  -4   0   4 9999.00  181.01
  -4   0   4 9528.88  181.02
   4   0  -4 9616.81  181.03
  -4   0   2 5046.52   94.02
  -4   0   0 1431.41   26.81
  -4   0  -2 5860.14  109.19
  -4   0  -4 2554.95   47.78
  -4   0  -6 5278.69   98.71
  -4   0  -6 5304.94   98.72
  -4   0  -8  686.44   13.26
  -4   0  -8  699.95   13.25
  -4   0 -10 1261.23   23.88
  -4   0 -12   68.02    1.70
  -4   0 -14   20.96    0.80
  -4   0 -16   73.12    1.92
  -4   0 -18  564.91   11.43
  -4   0 -18  592.00   11.60
  -4   0 -20    0.09    0.18
  -4   0 -20    0.30    0.24
   4   0  20   -0.07    0.27
   4   0  22   64.39    2.36
  -4   0 -22   63.07    2.15
  -4   0 -22   62.01    1.88
  -4   0 -22   62.18    2.04
  -4   0 -24  115.84    3.31
   4   0  24  114.18    3.58
  -4   0 -24  119.03    3.28
  -4   0 -24  114.16    2.97
  -4   0 -26   27.08    1.38
  -4   0 -26   29.10    1.41
   4   0  26   25.32    1.51
  -4   0 -28   60.60    2.26
   4   0  28   61.75    2.47
  -4   0 -28   61.47    2.23
   4   0  30  119.26    3.78
   4   0  32  566.11   12.34
   4   0  34    2.49    0.61
   4   0  36    0.14    0.40
   4   0  38  124.16    3.39
   4   0  40   64.76    1.97
  -4   1  41   47.43    1.59
   4   1 -41   50.47    1.60
  -4   1  39    6.56    0.65
   4   1 -39    5.79    0.63
  -4   1  37    9.06    0.83
   4   1 -37    8.14    0.83
  -4  -1  37    7.40    0.88
  -4  -1  35   45.94    2.17
   4   1 -35   44.44    2.02
  -4   1  35   42.86    1.95
  -4   1  33   29.33    1.61
  -4  -1  33   32.03    1.84
   4   1 -33   29.65    1.68
  -4  -1  31  133.70    4.26
   4   1 -31  134.75    4.19
  -4   1  31  138.53    4.09
  -4   1  29  126.73    3.82
   4   1 -29  124.84    3.94
   4   1 -29  121.64    3.48
   4   1 -27   49.75    2.15
   4   1 -27   45.22    1.59
   4  -1 -27   43.52    1.64
   4   1 -27   45.60    1.75
   4   1 -25  271.53    6.53
   4   1 -25  249.47    5.71
   4  -1 -25  269.54    5.95
  -4   1  25  273.91    6.31
   4   1 -25  257.50    5.96
   4  -1 -25  266.15    6.16
   4  -1 -23  142.68    3.95
   4  -1 -23  139.43    3.62
   4  -1 -23  144.03    3.75
   4   1 -23  130.64    3.42
   4   1 -23  139.10    4.07
   4  -1 -21    7.54    0.59
   4  -1 -21    3.83    0.44
   4  -1 -19    3.96    0.42
   4  -1 -19    4.90    0.45
   4  -1 -17  183.75    4.20
   4  -1 -17  188.98    4.20
   4  -1 -15  172.95    3.94
   4  -1 -15  179.85    4.01
   4   1 -15  184.30    3.97
   4  -1 -13  413.60    8.37
   4   1 -13  427.11    8.37
   4   1 -11  271.65    5.38
  -4  -1  11  265.33    5.15
   4  -1 -11  261.62    5.41
   4   1  -9  506.76    9.67
   4  -1  -9  509.97    9.98
   4   1  -9  536.52    9.91
  -4  -1   9  515.72    9.74
   4   1  -7 1145.82   21.73
  -4   1   7 1208.48   21.93
   4   1  -7 1168.49   21.65
  -4   1   5 2048.30   38.51
   4   1  -5 2046.72   38.19
   4   1  -5 2051.90   38.27
   4   1  -3  353.18    6.63
  -4   1   3  343.01    6.92
  -4  -1   1 4444.22   82.86
  -4   1   1 4449.10   83.08
  -4  -1  -1 3965.39   73.98
  -4   1  -3 7183.30  134.00
  -4  -1  -3 7179.95  133.84
  -4   1  -5 3892.70   71.88
  -4   1  -5 3778.39   72.13
  -4  -1  -5 3846.16   71.98
  -4   1  -7  930.77   18.01
  -4  -1  -7  921.16   17.91
  -4   1  -7  955.49   17.73
  -4  -1  -9    7.42    0.42
  -4   1  -9    7.32    0.46
  -4   1  -9    7.37    0.29
  -4   1 -11  217.10    4.67
  -4   1 -13 1340.29   25.85
  -4   1 -13 1355.24   25.58
  -4   1 -15  251.15    5.45
  -4   1 -15  245.21    5.17
  -4  -1 -15  253.25    5.34
  -4   1 -17  722.22   14.56
  -4  -1 -17  728.24   14.42
  -4   1 -17  739.56   14.21
  -4  -1 -19   -0.11    0.21
   4  -1  19    0.44    0.34
  -4   1 -19    0.08    0.26
  -4   1 -19    0.25    0.29
  -4   1 -19    0.23    0.17
  -4   1 -21    0.03    0.32
  -4   1 -21    1.22    0.36
   4  -1  21    0.26    0.35
  -4  -1 -21    0.75    0.25
   4   1  21    1.02    0.38
   4  -1  23    0.74    0.40
  -4   1 -23    0.66    0.32
  -4   1 -23    0.45    0.37
  -4  -1 -23    0.48    0.26
   4   1  23    0.26    0.33
   4   1  25  321.62    7.66
   4  -1  25  333.60    7.82
  -4   1 -25  327.29    7.66
  -4   1 -25  317.21    7.50
  -4  -1 -25  325.03    7.18
   4  -1  27  347.70    8.23
  -4   1 -27  338.20    7.90
   4   1  27  350.86    8.13
  -4   1 -27  339.94    8.00
  -4  -1 -27  343.95    7.68
  -4  -1 -27  339.31    7.51
   4  -1  29   16.58    1.28
   4   1  29   15.70    1.17
  -4   1 -29   16.21    1.17
   4  -1  31  127.57    3.89
  -4   1 -31  128.18    3.70
   4   1  31  118.49    3.73
   4   1  33    4.25    0.65
  -4   1 -33    3.29    0.56
   4  -1  33    4.20    0.71
   4   1  35   89.75    2.85
   4  -1  35   91.48    2.97
  -4   1 -35   92.08    2.71
   4  -1  37   20.04    1.14
  -4   1 -37   19.21    0.94
   4   1  37   19.68    1.07
   4   1  39   11.10    0.68
   4  -1  39   11.63    0.78
   4   2 -40   79.60    2.30
  -4  -2  40   81.30    2.35
  -4  -2  38    0.82    0.40
   4   2 -38    0.31    0.33
   4   2 -36  155.68    4.35
  -4  -2  36  164.27    4.45
  -4  -2  34    0.68    0.48
   4   2 -34    0.54    0.49
  -4  -2  32   -0.05    0.44
  -4  -2  30    0.92    0.51
   4   2 -30    2.12    0.45
  -4   2  30    0.58    0.40
  -4  -2  28  829.86   16.86
   4  -2 -28  779.02   16.25
   4   2 -28  818.94   16.01
  -4   2  28  814.49   16.77
   4   2 -26   68.88    2.72
  -4   2  26   70.00    2.63
   4  -2 -26   68.48    2.34
   4   2 -26   66.85    2.01
   4   2 -26   69.21    2.14
   4  -2 -26   70.29    2.39
  -4   2  24  175.45    4.75
   4   2 -24  179.18    4.93
   4   2 -24  172.18    4.02
   4  -2 -24  171.76    4.40
   4   2 -24  174.61    4.17
   4  -2 -24  170.40    4.43
   4   2 -24  172.09    4.62
   4   2 -22   45.79    1.88
   4   2 -22   41.74    1.53
   4  -2 -22   40.77    1.61
  -4   2  22   42.14    1.85
   4   2 -22   42.16    1.40
   4  -2 -22   40.91    1.65
   4   2 -22   41.86    1.77
   4  -2 -20   22.10    1.11
   4   2 -20   21.84    1.18
   4   2 -20   21.18    0.91
  -4   2  20   22.44    1.24
   4   2 -20   21.79    1.02
   4  -2 -20   20.65    1.03
   4   2 -20   20.93    1.19
   4  -2 -18    1.51    0.34
   4  -2 -18    1.33    0.28
   4  -2 -16  226.66    5.11
   4  -2 -16  221.91    4.95
   4  -2 -14  198.77    4.39
   4  -2 -12 1024.74   19.71
   4  -2 -10  191.55    4.13
   4  -2  -8  753.60   14.43
  -4   2   8  734.59   14.55
  -4   2   6  949.51   17.88
   4  -2  -6  906.25   17.68
   4  -2  -4  128.77    2.86
  -4   2   4  128.61    3.00
  -4  -2   2  300.24    5.78
  -4   2   2  295.83    6.21
  -4  -2   0 1186.62   22.49
  -4   2   0 1208.24   22.88
  -4  -2  -2  185.43    3.82
  -4   2  -2  187.00    4.12
  -4  -2  -4    7.00    0.39
  -4   2  -4    6.64    0.49
  -4  -2  -6 1987.99   37.33
  -4   2  -6 1964.33   37.60
  -4   2  -8  495.90   10.07
  -4  -2  -8  495.65    9.82
  -4  -2 -10  101.92    2.50
  -4   2 -10   98.17    2.65
  -4  -2 -12   74.87    2.06
  -4   2 -12   76.94    2.24
  -4   2 -14  337.15    7.32
  -4  -2 -14  334.80    7.08
  -4   2 -16   32.32    1.40
  -4  -2 -16   32.48    1.27
  -4   2 -16   30.93    1.43
  -4   2 -18    0.28    0.36
  -4   2 -18    0.16    0.31
  -4  -2 -18    0.10    0.22
   4  -2  18    0.13    0.26
   4  -2  20  178.75    4.66
  -4   2 -20  176.72    4.74
  -4   2 -20  181.47    4.66
  -4   2 -22   66.95    2.42
   4  -2  22   65.29    2.39
  -4   2 -22   70.30    2.51
  -4  -2 -24    5.85    0.61
  -4   2 -24    5.95    0.72
   4  -2  24    6.21    0.76
   4  -2  26    8.02    0.85
   4  -2  28   86.38    3.01
  -4   2 -28   91.27    3.05
  -4   2 -30   37.47    1.79
   4  -2  30   38.28    1.79
   4  -2  32   20.97    1.27
  -4   2 -32   22.16    1.27
   4  -2  34    0.13    0.32
  -4   2 -34    0.52    0.39
   4  -2  36   35.37    1.45
  -4   2 -36   35.06    1.38
  -4   2 -38   18.48    0.82
   4  -2  38   19.02    0.89
   4   3 -39    1.43    0.27
   4   3 -37    6.68    0.61
   4   3 -35    2.45    0.51
   4   3 -33    0.27    0.42
  -4   3  33    0.32    0.35
   4   3 -31    2.01    0.45
  -4   3  31    3.37    0.63
   4   3 -31    3.32    0.63
   4   3 -29  245.39    5.52
   4   3 -29  232.95    6.19
  -4   3  29  239.40    6.30
   4   3 -27  108.98    2.93
   4   3 -27   97.90    2.66
   4   3 -27  105.64    3.53
   4   3 -25  522.34   10.60
   4   3 -25  516.40   11.67
   4   3 -25  523.93   10.88
   4   3 -23  340.97    7.55
   4   3 -23  339.61    7.23
  -4   3  23  347.54    8.30
   4   3 -23  341.07    8.20
   4   3 -23  346.65    7.94
   4   3 -21   45.97    1.56
  -4   3  21   46.72    2.12
   4   3 -21   48.07    2.11
   4  -3 -21   42.49    1.83
   4   3 -21   47.96    1.98
   4   3 -21   47.00    1.77
   4   3 -19   39.60    1.84
   4   3 -19   40.74    1.65
   4   3 -19   37.39    1.73
  -4   3  19   38.56    1.86
   4   3 -19   39.66    1.43
   4  -3 -19   42.82    1.72
   4  -3 -19   38.97    1.52
   4  -3 -17   43.20    1.76
   4   3 -17   47.72    1.93
   4  -3 -17   47.74    1.66
   4   3 -17   49.72    1.99
   4   3 -17   44.88    1.80
   4   3 -15   26.31    1.35
   4  -3 -15   25.08    1.23
   4   3 -15   21.61    1.22
   4  -3 -15   26.09    1.09
  -4   3  15   24.51    1.34
   4   3 -13  327.96    7.55
   4  -3 -13  338.55    7.26
   4  -3 -13  333.21    6.95
  -4   3  13  313.86    7.43
   4   3 -13  325.12    7.32
   4  -3 -11  322.56    6.77
   4  -3 -11  340.33    7.08
   4  -3  -9  180.42    4.30
   4  -3  -9  181.64    4.07
  -4   3   7 1759.60   34.09
   4  -3  -7 1793.49   33.82
   4  -3  -5   10.34    0.57
  -4   3   5   10.34    0.69
   4  -3  -3  136.60    3.19
  -4   3   3  143.50    3.47
  -4   3   1   19.32    0.96
   4  -3  -1   20.33    0.82
  -4   3  -1    2.94    0.42
  -4   3  -3   31.30    1.29
  -4  -3  -5   64.91    1.73
  -4   3  -5   60.49    2.01
  -4   3  -7  180.18    4.34
  -4  -3  -7  173.99    3.96
  -4  -3  -9   13.71    0.73
  -4   3  -9   12.99    0.86
   4   3   9   13.31    0.96
  -4   3 -11   59.82    2.07
   4   3  11   58.58    2.21
  -4  -3 -11   60.19    1.84
  -4  -3 -13   16.16    0.87
   4   3  13   16.09    1.09
  -4   3 -13   16.01    0.97
  -4  -3 -15   19.04    1.00
   4   3  15   20.50    1.27
  -4   3 -15   18.85    1.10
  -4   3 -17   25.46    1.41
   4   3  17   23.65    1.38
  -4   3 -17   23.68    1.30
  -4  -3 -17   26.48    1.21
  -4   3 -19    8.08    0.82
  -4   3 -19    8.12    0.80
   4   3  19    7.83    0.81
  -4  -3 -19    7.53    0.66
  -4  -3 -21    1.23    0.35
  -4   3 -21    1.57    0.48
  -4   3 -21    0.66    0.41
   4   3  21    1.41    0.46
  -4   3 -23  191.47    5.10
  -4   3 -25    1.31    0.49
  -4   3 -27  119.13    3.58
  -4   3 -29   18.86    1.16
  -4   3 -31   14.58    0.99
  -4   3 -33    6.70    0.62
  -4   3 -35   27.74    1.10
   4   4 -34   12.53    0.65
   4   4 -32   62.51    1.92
  -4   4  32   58.23    1.98
   4   4 -30  101.31    2.92
   4   4 -30  103.73    2.66
  -4   4  30  107.37    3.19
   4   4 -28  203.28    4.66
  -4   4  28  207.44    5.41
   4   4 -28  205.34    5.08
   4   4 -26   -0.25    0.40
   4   4 -26    0.49    0.43
  -4   4  26   -0.19    0.45
   4   4 -24    2.92    0.54
  -4   4  24    3.18    0.72
   4   4 -22   43.45    1.67
   4   4 -22   40.87    1.74
   4   4 -22   39.32    1.39
  -4   4  22   41.19    2.10
   4   4 -20   16.45    1.03
   4   4 -20   17.45    0.90
   4   4 -20   17.01    1.10
   4   4 -18   17.72    1.11
  -4   4  18   19.24    1.40
   4   4 -18   17.05    1.13
   4   4 -16   11.41    0.94
   4   4 -16   10.73    0.89
  -4   4  16   10.67    1.04
   4  -4 -16   10.27    0.83
   4   4 -14   15.25    1.07
  -4   4  14   15.04    1.19
   4   4 -14   14.57    1.08
   4  -4 -14   15.20    0.98
   4  -4 -12  173.28    4.42
   4   4 -12  178.67    4.71
  -4   4  12  173.22    4.87
   4   4 -12  171.13    4.56
   4   4 -10    1.70    0.47
   4  -4 -10    2.08    0.40
  -4   4  10    2.26    0.54
   4   4  -8  198.00    4.72
   4   4  -8  196.88    5.08
  -4   4   8  195.55    5.21
   4   4  -6  107.36    3.33
  -4   4   6  114.55    3.43
   4   4  -6  109.70    3.10
   4   4  -4  238.62    5.83
   4   4  -4  234.41    6.02
  -4   4   2   10.68    0.81
   4   4  -2    9.66    0.83
  -4   4   0    5.98    0.61
   4   4   0    4.72    0.80
   4   4   0    5.67    0.68
  -4   4  -2    0.48    0.30
   4   4   2    0.52    0.51
   4   4   2    0.77    0.43
   4   4   4  178.53    5.59
   4   4   4  177.66    4.82
  -4   4  -4  183.32    4.62
   4   4   6  856.94   18.62
   4   4   6  853.26   17.55
  -4   4  -6  841.98   17.23
  -4   4  -8    0.94    0.38
   4   4   8   -0.07    0.54
   4   4  10   51.73    2.19
   4   4  10   50.68    2.74
  -4   4 -10   52.34    2.07
   4   4  12  382.06    9.81
   4   4  12  361.23    8.63
  -4   4 -12  377.32    8.51
   4   4  14   48.95    2.14
   4   4  14   46.00    2.65
   4   4  16    1.90    0.58
   4   4  18  156.48    4.44
  -4   4 -20   58.34    2.06
   4   4  20   55.47    2.24
  -4   4 -22  157.45    4.08
   4   4  22  157.81    4.28
  -4   4 -24  161.62    4.12
   4   4  24  162.74    4.20
  -4   4 -26   12.62    0.85
   4   4  28   13.93    1.23
  -4   4 -28   14.19    0.82
   4   4  30   13.45    1.10
  -4   4 -30   14.48    0.73
   4   4  32    8.09    0.73
  -4   5  29    3.02    0.36
   4   5 -27    6.22    0.44
  -4   5  27    5.88    0.58
  -4   5  25   40.00    1.70
   4   5 -25   46.43    1.39
   4   5 -23    1.45    0.40
   4   5 -21    8.86    0.68
  -4   5  21    7.96    0.84
  -4   5  19   69.39    2.59
   4   5 -19   66.97    2.09
   4   5 -17   22.19    1.14
   4   5 -17   21.53    0.94
  -4   5  17   21.41    1.38
   4   5 -15   38.43    1.63
  -4   5  15   40.86    1.91
   4   5 -13    1.29    0.46
  -4   5  13    1.82    0.55
   4   5 -11   18.09    1.21
  -4   5  11   19.64    1.30
   4   5  -9   17.45    1.25
  -4   5   9   18.82    1.26
   4   5  -9   20.33    1.23
   4   5  -7  129.56    3.79
  -4   5   7  132.81    3.88
   4   5  -5  331.84    7.29
   4   5  -5  317.14    7.67
   4   5  -3    3.59    0.54
   4   5  -3    2.79    0.66
   4   5  -1  265.73    6.65
   4   5  -1  268.07    6.31
   4   5   1  124.23    3.89
   4   5   1  130.15    3.68
   4   5   3  234.25    5.80
   4   5   5   54.71    2.15
   4   5   7   30.41    2.07
   4   5   7   26.32    1.44
   4   5   9    0.07    0.59
   4   5   9   -0.04    0.40
   4   5  11    0.73    0.60
   4   5  13   -0.11    0.43
   4   5  13    0.36    0.61
   4   5  15    0.04    0.37
   4   5  15    0.41    0.58
   4   5  17   13.32    1.30
   4   5  17   11.89    0.91
   4   5  19   11.71    1.17
   4   5  19   10.58    0.81
   4   5  21    3.43    0.69
   4   5  21    3.71    0.49
   4   5  23   50.00    1.60
   4   5  23   51.97    2.18
   4   5  25    6.57    0.69
  -4   6  18    0.15    0.22
   4   6 -16   92.45    2.16
  -4   6  16   83.02    2.35
  -4   6  14    2.38    0.38
   4   6 -14    3.31    0.37
   4   6 -12    0.59    0.28
  -4   6  12    0.25    0.27
   4   6 -10    4.12    0.47
   4   6  -8   -0.12    0.32
   4   6  -6    6.95    0.66
   4   6  -4   16.48    1.02
   4   6  -4   18.00    0.99
   4   6  -2    2.71    0.53
   4   6  -2    3.74    0.52
   4   6  -2    2.77    0.39
   4   6   0    1.72    0.47
   4   6   0    1.63    0.34
   4   6   2   16.75    1.03
   4   6   2   15.87    0.84
   4   6   4  126.05    3.39
   4   6   4  117.53    3.05
   4   6   6    5.05    0.51
   4   6   6    5.02    0.59
   4   6   8   24.17    1.05
   4   6   8   24.34    1.22
   4   6  10   13.44    0.76
   4   6  10   15.89    0.94
   4   6  12   23.13    0.98
   4   6  12   23.45    1.12
   4   6  14  104.80    2.78
   4   6  16   -0.02    0.22
   4   6  16    0.12    0.18
  -5   0  43    0.22    0.23
  -5   0  41   -0.15    0.29
  -5   0  39   -0.19    0.42
  -5   0  37    0.04    0.40
   5   0 -35   -0.04    0.38
  -5   0  35   -0.05    0.51
  -5   0  33   -0.30    0.52
   5   0 -33   -0.13    0.39
   5   0 -31    0.04    0.42
   5   0 -29    0.04    0.40
   5   0 -27    0.40    0.39
   5   0 -25    0.08    0.33
   5   0 -25    0.75    0.34
   5   0 -23    0.07    0.31
   5   0 -23    0.28    0.25
   5   0 -21   -0.10    0.25
   5   0 -19    0.13    0.20
   5   0 -19    0.92    0.22
   5   0 -17    0.08    0.17
   5   0 -17    0.02    0.22
   5   0 -15    0.10    0.17
   5   0 -15    0.03    0.18
   5   0 -13    0.40    0.16
   5   0 -11    0.40    0.15
  -5   0   9    0.01    0.11
   5   0  -9    2.53    0.23
  -5   0   7    0.24    0.11
   5   0  -7   -0.07    0.11
  -5   0   5    7.75    0.29
   5   0  -5    0.05    0.11
  -5   0   3    4.08    0.21
   5   0  -3    0.49    0.14
  -5   0   1    0.18    0.11
  -5   0  -1   -0.01    0.12
  -5   0  -3   11.66    0.44
  -5   0  -5    0.13    0.12
  -5   0  -7    0.02    0.12
  -5   0  -7    0.30    0.15
  -5   0  -9    0.10    0.14
  -5   0  -9    0.40    0.16
  -5   0 -11    0.15    0.18
  -5   0 -11    0.35    0.18
  -5   0 -13    0.33    0.19
  -5   0 -13    0.01    0.16
  -5   0 -15    0.06    0.16
  -5   0 -15    0.19    0.19
  -5   0 -17    0.08    0.21
  -5   0 -17    0.18    0.19
   5   0  19   -0.14    0.31
  -5   0 -19   -0.02    0.21
  -5   0 -19    0.06    0.19
   5   0  21   -0.04    0.34
  -5   0 -21    0.15    0.30
  -5   0 -21    0.06    0.19
   5   0  23    0.04    0.40
  -5   0 -23    0.13    0.20
  -5   0 -23    0.12    0.28
  -5   0 -23    0.45    0.33
  -5   0 -25    0.52    0.34
  -5   0 -25   -0.07    0.21
  -5   0 -25    0.10    0.35
   5   0  25    0.53    0.45
  -5   0 -27    0.37    0.32
   5   0  27   -0.51    0.48
  -5   0 -27   -0.24    0.42
   5   0  29    0.23    0.46
  -5   0 -29    0.10    0.34
   5   0  31   -0.40    0.61
   5   0  33   -0.08    0.46
   5   0  35   -0.07    0.42
   5   0  37    0.21    0.36
   5   0  39   -0.02    0.27
   5   1 -42    4.41    0.39
   5   1 -40   48.23    1.70
  -5   1  40   44.99    1.63
   5   1 -38   12.44    0.94
  -5   1  38   11.67    0.89
  -5   1  36    9.52    0.89
   5   1 -36    9.59    0.91
  -5  -1  36   10.42    1.03
  -5   1  34   13.34    1.09
   5   1 -34   12.69    1.10
  -5  -1  34   12.86    1.20
  -5  -1  32   -0.16    0.56
  -5   1  32    0.05    0.43
   5   1 -32    0.10    0.47
  -5   1  30    3.01    0.63
   5   1 -30    3.62    0.70
   5  -1 -28   40.33    1.77
  -5   1  28   42.64    1.87
   5   1 -28   43.40    2.08
   5   1 -26  334.73    7.14
   5   1 -26  309.78    6.87
   5  -1 -26  319.61    7.09
   5   1 -26  324.67    7.75
   5  -1 -26  328.39    7.36
   5  -1 -24   13.36    0.88
   5  -1 -24   13.52    0.98
   5   1 -24   13.54    1.04
   5   1 -24   13.37    0.73
   5  -1 -24   13.95    0.84
   5  -1 -22    3.81    0.45
   5   1 -22    3.31    0.48
   5  -1 -22    4.33    0.49
   5   1 -22    3.73    0.56
   5   1 -22    3.97    0.39
   5   1 -22    3.27    0.35
   5  -1 -20    0.20    0.22
   5  -1 -20    0.23    0.21
   5  -1 -18   11.62    0.68
   5  -1 -16   39.92    1.35
   5   1 -16   42.19    1.35
   5   1 -14 1413.29   26.89
   5   1 -12  680.56   12.88
  -5  -1  12  657.28   12.65
   5   1 -10  154.00    3.29
  -5  -1  10  158.31    3.15
   5   1  -8  429.04    8.29
   5   1  -6 1382.69   25.55
  -5   1   6 1360.79   25.79
   5   1  -6 1353.60   25.41
   5   1  -4  170.02    3.32
  -5   1   4  168.74    3.58
   5   1  -2 1108.77   20.67
  -5   1   2 1111.31   21.01
  -5  -1   2 1096.79   20.78
  -5   1   0 1837.65   35.30
   5   1   0 1877.14   34.93
  -5  -1   0 1882.98   35.10
  -5   1  -2 2894.43   55.74
  -5   1  -2 2876.12   55.58
  -5  -1  -2 3036.35   55.35
  -5  -1  -2 2925.62   55.54
  -5   1  -4   26.26    0.89
  -5   1  -4   27.06    0.76
  -5  -1  -4   25.20    0.78
  -5   1  -6 1593.41   29.84
  -5   1  -6 1602.87   30.12
  -5  -1  -6 1569.67   29.96
  -5   1  -8  112.41    2.69
  -5  -1  -8  110.24    2.57
  -5   1  -8  117.14    2.41
  -5   1 -10  526.56   10.50
  -5  -1 -10  528.79   10.39
  -5   1 -12  518.51   10.42
  -5   1 -14  363.28    7.62
  -5   1 -16    2.87    0.41
  -5  -1 -16    3.22    0.38
   5  -1  18   27.13    1.36
  -5   1 -18   26.77    1.31
  -5  -1 -18   28.77    1.15
  -5   1 -18   28.77    1.26
   5   1  20  180.91    4.75
  -5   1 -20  184.28    4.75
  -5   1 -20  182.89    4.59
   5  -1  20  191.03    4.90
  -5  -1 -20  192.82    4.41
   5   1  22   18.07    1.16
  -5   1 -22   18.11    1.14
   5  -1  22   18.52    1.24
  -5   1 -22   17.79    1.08
  -5  -1 -22   18.47    0.97
   5   1  24   59.27    2.33
   5  -1  24   61.78    2.44
  -5  -1 -24   60.92    2.01
  -5   1 -24   59.10    2.22
  -5  -1 -24   60.85    2.05
  -5   1 -24   62.07    2.33
   5  -1  26    5.12    0.76
  -5  -1 -26    4.47    0.56
  -5  -1 -26    4.31    0.52
   5   1  26    3.37    0.63
  -5   1 -26    4.07    0.62
  -5   1 -26    3.49    0.65
   5  -1  28  336.42    8.16
   5   1  28  338.02    8.07
  -5   1 -28  347.89    7.97
  -5   1 -30  218.43    5.42
   5  -1  30  214.89    5.67
   5   1  30  207.29    5.55
   5   1  32    1.03    0.45
  -5   1 -32    1.70    0.49
   5  -1  32    1.03    0.50
  -5   1 -34    2.52    0.48
   5   1  34    3.01    0.55
   5  -1  34    2.33    0.56
  -5   1 -36  101.70    2.71
   5   1  36  101.09    2.93
   5  -1  36  104.16    3.05
   5   1  38   56.73    1.80
   5  -1  38   59.93    1.96
  -5  -2  41   14.02    0.75
   5   2 -41   12.96    0.71
  -5  -2  39   97.57    2.79
   5   2 -39   91.40    2.72
  -5  -2  37   21.57    1.27
   5   2 -37   23.86    1.31
  -5  -2  35    0.04    0.45
   5   2 -35    0.34    0.46
   5   2 -33    0.62    0.55
  -5  -2  33    0.47    0.48
  -5   2  31   55.37    2.29
  -5  -2  31   59.45    2.49
  -5   2  29    7.90    0.87
   5   2 -29    7.83    0.69
   5   2 -27  879.05   17.16
   5  -2 -27  842.29   17.49
   5  -2 -27  868.07   17.60
  -5   2  27  862.20   18.01
   5   2 -27  861.11   18.22
   5  -2 -25  150.90    3.97
   5   2 -25  145.82    3.67
   5   2 -25  146.95    3.55
  -5   2  25  147.18    4.34
   5  -2 -25  141.99    3.93
   5   2 -25  151.46    4.45
   5   2 -25  142.19    4.25
   5   2 -23    1.11    0.32
   5  -2 -23    1.03    0.34
   5   2 -23    1.03    0.30
   5   2 -23    1.14    0.41
  -5   2  23    1.49    0.44
   5  -2 -23    1.60    0.40
   5   2 -23    1.36    0.43
   5  -2 -21   92.29    2.77
   5   2 -21   92.72    2.91
   5   2 -21   90.21    2.59
   5  -2 -21   92.83    2.71
   5   2 -21   95.18    2.46
   5   2 -21   95.79    3.01
  -5   2  21   99.92    3.11
   5  -2 -19    6.38    0.56
   5   2 -19    6.28    0.66
   5  -2 -19    6.10    0.59
   5   2 -19    5.80    0.49
  -5   2  19    6.62    0.69
   5   2 -19    6.42    0.56
   5  -2 -17    4.64    0.50
   5  -2 -17    4.40    0.46
   5  -2 -15  438.99    9.03
   5  -2 -15  425.91    8.82
   5  -2 -13  153.84    3.54
   5  -2 -11  684.91   13.41
   5  -2  -9  842.59   16.31
   5  -2  -7  146.79    3.28
   5  -2  -5  738.53   14.29
   5  -2  -3  800.81   15.44
  -5  -2   1  551.01   10.53
  -5  -2  -1  378.25    7.39
  -5  -2  -3  111.19    2.47
  -5  -2  -5  377.04    7.51
  -5  -2  -7 1052.41   20.16
  -5  -2  -9  301.22    6.24
  -5  -2 -11  104.80    2.60
  -5  -2 -13   56.06    1.71
  -5   2 -15  152.62    4.05
  -5  -2 -15  162.30    3.82
  -5   2 -17   12.92    0.92
  -5  -2 -17   13.00    0.79
  -5   2 -17   11.04    0.86
   5  -2  17   12.77    0.87
  -5   2 -19   43.76    1.86
  -5   2 -19   41.55    1.78
   5  -2  19   41.87    1.78
  -5  -2 -19   44.19    1.62
  -5   2 -21  199.29    5.25
  -5   2 -21  206.98    5.31
   5  -2  21  210.20    5.28
  -5   2 -23    4.51    0.67
   5  -2  23    4.05    0.62
  -5  -2 -23    4.83    0.56
   5  -2  25    0.75    0.43
   5  -2  27   49.26    2.11
   5  -2  29    9.99    0.92
  -5   2 -29   10.77    0.97
   5  -2  31    3.12    0.58
  -5   2 -31    3.78    0.63
  -5   2 -33   14.63    0.96
   5  -2  33   12.76    0.94
   5  -2  35   76.89    2.37
  -5   2 -35   75.62    2.26
  -5   2 -37   46.72    1.46
   5  -2  37   47.16    1.55
   5   3 -38    5.17    0.48
   5   3 -36    2.22    0.45
   5   3 -34   12.56    0.97
  -5   3  34   12.53    0.90
   5   3 -32    2.97    0.62
  -5   3  32    2.58    0.59
  -5   3  30   36.88    1.90
   5   3 -30   38.03    1.86
   5   3 -28   38.43    1.95
   5   3 -26   39.76    2.02
  -5   3  26   40.88    2.05
   5   3 -26   42.80    1.49
   5   3 -24  120.40    3.12
  -5   3  24  126.24    4.03
   5   3 -24  123.92    3.71
   5   3 -24  126.45    3.98
   5   3 -22   39.17    1.93
   5   3 -22   38.43    1.42
   5  -3 -22   39.33    1.61
  -5   3  22   41.27    2.02
   5   3 -22   38.20    1.78
   5  -3 -20   96.32    3.09
   5  -3 -20  108.40    3.00
   5   3 -20  106.74    2.80
  -5   3  20  103.43    3.48
   5   3 -20  108.57    3.31
   5   3 -20  105.72    3.42
   5   3 -18  407.99    9.21
   5  -3 -18  409.67    9.04
   5   3 -18  415.31    9.31
   5  -3 -18  412.95    8.79
   5  -3 -16   96.51    2.67
   5  -3 -16   96.76    2.87
   5   3 -16   98.77    3.10
  -5   3  16   89.34    3.07
  -5   3  14  383.41    9.05
   5   3 -14  433.98    8.97
   5  -3 -14  406.60    8.84
   5   3 -14  403.85    9.17
   5  -3 -14  416.51    8.57
   5  -3 -12  266.78    5.70
   5   3 -12  257.88    6.03
   5  -3 -12  272.16    6.01
  -5   3  12  252.57    6.16
   5   3 -12  248.40    6.30
   5  -3 -10  282.73    5.92
   5   3 -10  262.00    6.22
   5   3 -10  274.39    6.56
  -5   3  10  263.79    6.31
   5   3 -10  269.99    6.59
   5  -3 -10  283.01    6.15
  -5   3   8   47.65    1.64
   5  -3  -8   44.88    1.47
  -5   3   6   97.02    2.62
   5  -3  -6   86.56    2.36
  -5   3   4    5.70    0.53
   5  -3  -4    4.90    0.41
  -5   3   2  114.73    3.04
   5  -3  -2  115.66    2.80
   5  -3   0    1.20    0.25
  -5   3   0    1.11    0.34
  -5   3  -2 1230.30   23.99
  -5   3  -4   10.53    0.75
  -5  -3  -6  844.30   16.25
  -5   3  -6  846.06   16.76
   5   3   6  810.36   16.94
  -5  -3  -8  659.17   12.95
  -5   3  -8  645.79   13.41
  -5  -3 -10   49.14    1.58
  -5   3 -10   48.99    1.86
   5   3  10   48.48    1.97
  -5  -3 -12   48.15    1.62
  -5   3 -12   51.03    1.92
   5   3  12   48.90    2.02
  -5   3 -12   46.48    1.75
  -5  -3 -14   54.61    1.80
  -5   3 -14   55.06    2.09
   5   3  14   52.90    2.12
  -5   3 -14   51.05    1.92
  -5  -3 -16   31.74    1.33
  -5   3 -16   29.62    1.45
   5   3  16   31.13    1.59
  -5  -3 -18  120.30    3.21
  -5   3 -18  109.86    3.40
   5   3  18  116.14    3.52
  -5  -3 -20    8.88    0.71
   5   3  20    8.36    0.83
  -5   3 -20    9.22    0.86
  -5   3 -22    7.53    0.81
  -5   3 -24   90.07    2.99
  -5   3 -26    4.23    0.67
  -5   3 -28   11.28    0.91
  -5   3 -30    3.95    0.59
  -5   3 -32    0.78    0.35
  -5   3 -34   64.98    1.90
   5   4 -33    9.66    0.62
  -5   4  33    9.30    0.66
   5   4 -31   57.60    1.91
  -5   4  31   59.11    2.11
   5   4 -29    1.41    0.44
   5   4 -29    0.39    0.31
  -5   4  29    0.69    0.46
   5   4 -27  149.68    4.10
   5   4 -27  152.25    3.71
  -5   4  27  157.43    4.50
   5   4 -25   31.84    1.33
  -5   4  25   30.82    1.79
   5   4 -25   29.99    1.13
   5   4 -23   70.77    2.06
   5   4 -23   73.86    2.52
   5   4 -23   76.52    2.33
   5   4 -21   29.85    1.51
   5   4 -21   28.34    1.19
   5   4 -21   30.33    1.38
   5   4 -19    6.37    0.73
   5   4 -19    6.47    0.69
  -5   4  19    6.23    0.86
   5   4 -19    5.32    0.58
   5   4 -17    1.27    0.44
   5   4 -17    0.91    0.44
  -5   4  17    0.58    0.47
   5   4 -15   49.55    2.10
  -5   4  15   50.53    2.30
   5   4 -15   50.31    2.07
   5  -4 -15   50.84    1.96
   5  -4 -13  142.87    3.84
   5   4 -13  139.60    4.11
   5   4 -13  132.37    3.99
  -5   4  13  137.17    4.23
   5  -4 -11   67.21    2.26
  -5   4  11   65.68    2.58
   5   4 -11   65.59    2.38
   5   4 -11   66.82    2.52
   5   4  -9   55.52    2.33
   5   4  -9   56.90    2.21
   5  -4  -9   57.70    2.01
   5   4  -9   58.34    1.95
  -5   4   9   55.77    2.29
   5   4  -7   33.79    1.64
   5   4  -7   35.22    1.78
   5   4  -7   32.77    1.44
  -5   4   7   35.59    1.71
   5   4  -5   12.96    0.91
   5   4  -5   13.57    1.11
   5   4  -5   12.34    1.04
  -5   4   5   13.64    0.92
   5   4  -3  109.86    3.54
   5   4  -3  113.63    3.37
   5   4  -3  118.68    3.79
  -5   4   1   58.06    2.10
   5   4  -1   61.67    2.78
   5   4  -1   55.29    2.13
   5   4   1   16.99    1.44
   5   4   1   16.47    1.11
  -5   4  -1   16.33    1.03
   5   4   3  487.18   11.93
   5   4   3  515.43   11.03
  -5   4  -3  502.49   10.77
  -5   4  -5  122.57    3.58
   5   4   5  129.30    3.79
   5   4   5  129.28    4.54
  -5   4  -7  236.48    5.81
   5   4   7  235.24    6.90
   5   4   9    2.78    0.77
  -5   4  -9    3.01    0.55
   5   4   9    3.31    0.62
  -5   4 -11   26.00    1.43
   5   4  11   29.00    2.02
   5   4  11   26.05    1.51
   5   4  13   27.84    2.03
   5   4  13   28.57    1.59
   5   4  15    8.41    0.89
   5   4  15    7.07    1.12
   5   4  17  126.45    4.67
   5   4  17  127.15    3.80
   5   4  19    7.49    0.81
  -5   4 -21    5.52    0.62
   5   4  21    5.58    0.67
   5   4  23   17.43    1.51
   5   4  23   16.74    1.00
  -5   4 -23   17.74    1.02
   5   4  25  152.77    4.98
  -5   4 -25  163.23    3.98
  -5   4 -27   16.89    0.89
   5   4  27   17.36    1.36
   5   4  29    1.20    0.48
  -5   4 -29    2.20    0.34
   5   4  31   36.69    1.62
   5   5 -28   47.89    1.30
  -5   5  28   45.16    1.57
   5   5 -26   -0.12    0.24
  -5   5  24    0.21    0.38
   5   5 -24    0.30    0.31
  -5   5  22    3.40    0.60
   5   5 -22    3.16    0.46
   5   5 -20    0.68    0.37
   5   5 -20    0.26    0.26
  -5   5  20    0.38    0.44
   5   5 -18   39.66    1.52
   5   5 -18   37.00    1.28
  -5   5  18   36.45    1.82
  -5   5  16    2.53    0.57
   5   5 -16    2.56    0.48
   5   5 -14   15.42    1.05
  -5   5  14   16.23    1.21
   5   5 -12   38.98    1.77
  -5   5  12   38.50    1.87
   5   5 -10    0.95    0.45
   5   5 -10    0.78    0.46
  -5   5  10    0.79    0.40
   5   5  -8  104.59    2.97
   5   5  -8  113.53    3.39
  -5   5   8  112.72    3.45
   5   5  -6   61.20    2.34
   5   5  -6   56.69    2.00
   5   5  -4  214.84    5.61
   5   5  -4  218.56    5.27
   5   5  -2   14.41    1.15
   5   5  -2   15.86    1.04
   5   5   0   -0.18    0.50
   5   5   0   -0.11    0.38
   5   5   2  181.26    5.09
   5   5   2  189.60    4.82
   5   5   4    5.25    0.78
   5   5   4    5.49    0.71
   5   5   6    3.12    0.86
   5   5   6    3.93    0.61
   5   5   8   28.81    1.49
   5   5   8   29.91    2.03
   5   5  10    0.07    0.53
   5   5  12    0.35    0.53
   5   5  12    0.14    0.40
   5   5  14   14.44    1.35
   5   5  14   11.68    0.92
   5   5  16    1.81    0.66
   5   5  16    1.64    0.44
   5   5  18   13.80    1.26
   5   5  18   13.36    0.88
   5   5  20   16.89    1.27
   5   5  20   15.94    0.88
   5   5  22    4.08    0.66
   5   5  22    4.27    0.44
   5   5  24   79.41    2.63
   5   6 -17   24.59    0.85
   5   6 -15    0.10    0.25
  -5   6  15    0.23    0.23
   5   6 -13   28.79    1.07
   5   6 -11   16.68    0.83
   5   6 -11   14.77    0.66
   5   6  -9   11.13    0.74
   5   6  -7    5.70    0.60
   5   6  -5   26.33    1.27
   5   6  -3   33.62    1.49
   5   6  -3   34.02    1.22
   5   6  -1   20.72    1.12
   5   6  -1   22.13    0.96
   5   6   1   37.43    1.53
   5   6   1   34.16    1.28
   5   6   3   63.33    1.95
   5   6   3   71.00    2.24
   5   6   5    0.65    0.37
   5   6   5    0.45    0.26
   5   6   7    3.68    0.54
   5   6   7    4.10    0.45
   5   6   9   16.31    0.94
   5   6   9   17.12    0.83
   5   6  11   14.16    0.84
   5   6  11   15.11    0.76
   5   6  13   11.76    0.72
   5   6  15    8.64    0.51
  -6   0  42    3.22    0.45
  -6   0  40    0.30    0.36
  -6   0  38   15.58    1.13
  -6   0  36    0.79    0.48
  -6   0  34   12.08    1.11
   6   0 -34   11.44    1.00
   6   0 -32   89.49    3.09
   6   0 -30   -0.05    0.41
   6   0 -28    2.09    0.55
   6   0 -26    0.49    0.39
   6   0 -26    1.10    0.34
   6   0 -24  497.93   10.87
   6   0 -24  489.69   10.38
   6   0 -22  267.52    6.40
   6   0 -22  263.36    5.95
   6   0 -20 1649.64   31.66
   6   0 -18 1047.74   20.37
   6   0 -18 1078.24   20.57
   6   0 -16  287.63    6.11
   6   0 -16  295.13    6.00
   6   0 -14  906.86   17.47
   6   0 -12  605.29   11.77
  -6   0  10 2312.86   43.72
   6   0 -10 2343.93   43.74
   6   0  -8   60.44    1.49
  -6   0   8   63.33    1.48
   6   0  -6    4.59    0.29
  -6   0   6    5.48    0.30
  -6   0   4  607.21   11.68
  -6   0   4  620.98   11.73
   6   0  -4  615.74   11.72
  -6   0   2    0.55    0.12
  -6   0   0 1631.41   30.63
  -6   0  -2  290.15    5.74
  -6   0  -4   62.65    1.51
  -6   0  -6 1525.17   28.79
  -6   0  -8  472.23    9.18
  -6   0  -8  464.01    9.20
  -6   0 -10  714.99   13.69
  -6   0 -10  695.43   13.64
  -6   0 -12  222.69    4.85
  -6   0 -12  229.91    4.79
  -6   0 -14 1023.94   19.68
  -6   0 -14 1009.73   19.56
  -6   0 -16 1036.06   19.60
  -6   0 -16  979.16   19.42
  -6   0 -18 1128.38   22.32
   6   0  18 1131.78   22.77
  -6   0 -18 1163.39   22.11
   6   0  20   78.91    2.73
  -6   0 -20   81.29    2.44
  -6   0 -20   81.07    2.26
  -6   0 -20   79.43    2.48
   6   0  22  300.26    7.34
  -6   0 -22  309.36    6.94
  -6   0 -22  304.49    6.63
  -6   0 -22  309.83    6.97
   6   0  24  312.48    7.39
  -6   0 -24  290.21    6.89
  -6   0 -24  304.37    6.62
  -6   0 -24  300.66    6.91
   6   0  26  166.16    4.67
  -6   0 -26  157.22    4.28
  -6   0 -26  159.91    4.23
   6   0  28    4.94    0.76
  -6   0 -28    6.72    0.70
   6   0  30  189.88    5.18
   6   0  32   41.24    1.92
   6   0  34   80.68    2.70
   6   0  36   64.21    2.19
   6   0  38   58.84    1.89
   6   1 -41    2.14    0.36
  -6   1  39   48.39    1.77
   6   1 -39   47.73    1.81
  -6   1  37   17.19    1.10
   6   1 -37   15.26    1.12
  -6   1  35  183.67    4.97
  -6  -1  35  185.84    5.27
   6   1 -35  188.22    5.09
  -6   1  33    2.58    0.58
  -6  -1  33    2.77    0.69
   6   1 -33    2.57    0.63
  -6   1  31    6.99    0.81
   6   1 -31    6.48    0.88
   6   1 -29  164.02    4.77
  -6   1  29  162.81    4.48
   6   1 -29  165.25    4.75
   6  -1 -27    2.25    0.52
   6   1 -27    2.76    0.60
   6   1 -27    2.27    0.38
   6   1 -25   35.50    1.78
   6   1 -25   32.27    1.24
   6  -1 -25   34.26    1.41
   6  -1 -25   34.00    1.64
   6  -1 -23    0.55    0.33
   6   1 -23    0.62    0.35
   6   1 -23    0.80    0.24
   6   1 -23    1.01    0.34
   6   1 -23    0.33    0.22
   6  -1 -23    0.51    0.25
   6   1 -21   70.85    2.35
   6  -1 -21   75.05    2.20
   6   1 -21   73.74    1.98
   6   1 -21   76.20    2.58
   6   1 -19   49.00    1.61
   6  -1 -19   47.86    1.60
   6  -1 -17   46.75    1.53
   6   1 -17   45.71    1.47
   6   1 -15  491.00    9.80
   6   1 -13   13.08    0.59
  -6  -1  13   10.20    0.44
   6   1 -11  571.82   10.81
  -6  -1  11  568.13   10.65
   6  -1  -9  389.04    7.76
   6   1  -9  392.57    7.61
  -6  -1   9  386.55    7.52
   6  -1  -7 1132.07   21.86
   6   1  -7 1127.79   21.70
  -6   1   5   44.05    1.24
   6   1  -5   45.95    1.04
   6  -1  -5   44.45    1.22
  -6   1   3  379.72    7.45
   6   1  -3  372.05    7.12
  -6   1   1   10.82    0.50
  -6   1   1   11.53    0.54
  -6  -1   1   10.62    0.42
   6   1  -1   12.11    0.34
  -6   1  -1   49.22    1.29
  -6  -1  -1   50.85    1.23
  -6   1  -1   49.43    1.38
  -6   1  -3  490.75    9.62
  -6   1  -3  483.72    9.43
  -6  -1  -3  484.11    9.42
  -6   1  -5  125.28    2.83
  -6  -1  -5  117.40    2.64
  -6  -1  -5  118.37    2.48
  -6   1  -5  121.33    2.60
  -6   1  -7  355.07    6.99
  -6   1  -7  333.05    6.69
  -6  -1  -7  337.47    6.62
  -6  -1  -7  337.00    6.80
  -6   1  -9 1579.63   29.83
  -6   1  -9 1559.26   29.45
  -6  -1  -9 1557.11   29.64
  -6  -1 -11   46.14    1.37
  -6   1 -11   46.11    1.50
  -6   1 -13  799.69   15.78
  -6   1 -15  114.30    3.00
  -6   1 -17   30.83    1.39
   6  -1  17   30.80    1.45
  -6  -1 -17   30.32    1.20
  -6   1 -17   30.18    1.30
  -6  -1 -17   29.66    1.14
   6   1  17   29.13    1.37
   6  -1  19   13.12    0.97
   6   1  19   11.72    0.91
  -6  -1 -19   13.47    0.79
  -6   1 -19   13.28    0.88
  -6  -1 -19   13.26    0.76
  -6   1 -19   11.80    0.89
   6  -1  21    0.04    0.35
  -6   1 -21    0.03    0.32
  -6   1 -21    0.04    0.34
  -6  -1 -21    0.08    0.21
   6   1  21    0.15    0.34
  -6  -1 -21    0.15    0.24
   6   1  23   47.73    2.04
   6  -1  23   46.67    2.08
  -6   1 -23   43.29    1.82
  -6  -1 -23   45.44    1.71
  -6  -1 -23   45.27    1.68
  -6   1 -23   42.42    1.88
  -6   1 -25    0.75    0.38
   6   1  25    0.34    0.40
   6  -1  25    0.37    0.46
  -6   1 -25   -0.04    0.41
  -6  -1 -25   -0.08    0.25
   6  -1  27  116.43    3.71
  -6   1 -27  112.27    3.45
   6   1  27  112.16    3.59
   6  -1  29    0.60    0.54
  -6   1 -29    0.96    0.46
   6   1  29    0.52    0.47
   6   1  31   -0.32    0.41
   6  -1  31   -0.17    0.44
  -6   1 -31   -0.07    0.35
   6  -1  33    5.86    0.75
   6   1  33    5.47    0.68
  -6   1 -33    5.86    0.62
   6   1  35   97.79    2.91
  -6   1 -35   99.35    2.66
   6  -1  35   99.68    3.00
  -6   1 -37    5.97    0.44
   6  -1  37    6.55    0.63
   6   1  37    6.22    0.56
  -6  -2  40    1.30    0.33
   6   2 -40    1.46    0.36
  -6  -2  38    2.13    0.48
   6   2 -38    2.21    0.48
  -6  -2  36   12.26    1.02
   6   2 -36   14.65    1.07
  -6  -2  34   29.03    1.62
   6   2 -34   27.58    1.59
  -6  -2  32  135.17    4.11
  -6   2  32  126.43    3.88
   6   2 -30   48.60    1.71
  -6   2  30   45.16    2.10
   6   2 -28   13.41    1.22
  -6   2  28   14.27    1.16
   6  -2 -26  283.60    6.72
   6   2 -26  289.48    6.29
   6   2 -26  293.93    6.38
   6  -2 -26  286.93    6.75
  -6   2  26  292.81    7.23
   6   2 -26  279.29    7.08
   6   2 -24  363.58    7.53
   6  -2 -24  349.38    7.94
   6   2 -24  356.23    8.34
   6  -2 -24  352.12    7.98
  -6   2  24  367.16    8.51
   6   2 -24  351.91    7.63
   6   2 -22  155.49    3.81
   6  -2 -22  158.49    4.02
   6   2 -22  147.85    4.30
   6   2 -22  154.07    3.68
  -6   2  22  157.80    4.45
   6  -2 -22  157.52    4.08
   6  -2 -20    1.82    0.37
  -6   2  20    1.11    0.40
   6   2 -20    1.54    0.34
   6   2 -20    1.51    0.31
   6   2 -20    2.15    0.43
   6  -2 -20    1.47    0.38
   6   2 -18  106.26    2.90
   6  -2 -18  112.03    3.04
   6   2 -18  104.33    2.70
   6  -2 -18  112.15    2.92
   6  -2 -16  450.30    9.45
   6  -2 -16  449.04    9.26
   6  -2 -14   52.99    1.63
   6  -2 -12  527.53   10.56
   6  -2 -10    2.15    0.29
  -6   2   8  228.70    5.01
   6  -2  -8  232.09    4.93
  -6   2   6 2471.21   46.62
   6  -2  -6 2460.89   46.48
   6  -2  -4    1.47    0.26
  -6   2   4    1.42    0.30
  -6   2   2   99.25    2.52
  -6   2   0  243.47    5.47
  -6  -2   0  260.29    5.10
  -6   2  -2  694.22   14.00
  -6  -2  -2  717.92   13.63
  -6  -2  -4   14.28    0.60
  -6   2  -4   14.61    0.78
  -6  -2  -6 2573.16   48.44
  -6  -2  -8    0.23    0.19
  -6   2  -8    0.24    0.27
  -6   2 -10  341.42    7.66
  -6  -2 -10  368.04    7.37
  -6  -2 -12   24.82    1.02
  -6   2 -14   12.38    0.86
  -6  -2 -14   11.92    0.72
  -6   2 -16   29.10    1.40
  -6  -2 -16   27.81    1.20
   6  -2  16   29.87    1.37
   6  -2  18    2.13    0.45
  -6  -2 -18    2.49    0.40
  -6   2 -18    1.85    0.48
   6  -2  20  261.84    6.45
  -6  -2 -20  272.43    6.12
  -6   2 -20  272.72    6.54
   6  -2  22    8.63    0.85
  -6   2 -22   11.33    0.97
   6  -2  24  187.91    5.07
   6  -2  26    1.09    0.48
  -6   2 -28  117.61    3.52
   6  -2  28  112.16    3.51
   6  -2  30    0.08    0.36
  -6   2 -30    0.04    0.44
   6  -2  32   41.40    1.75
  -6   2 -32   43.36    1.70
  -6   2 -34   13.55    0.82
   6  -2  34   11.44    0.82
  -6   2 -36   58.10    1.70
   6  -2  36   57.75    1.80
   6   3 -37    4.24    0.48
   6   3 -35    1.47    0.44
  -6   3  35    1.79    0.41
  -6   3  33    0.47    0.36
   6   3 -33    0.08    0.41
   6   3 -31    7.20    0.63
   6   3 -31    7.14    0.83
   6   3 -29    3.99    0.54
   6   3 -29    4.01    0.74
   6   3 -27  322.07    7.92
  -6   3  27  325.49    8.00
   6   3 -27  315.83    6.90
   6   3 -27  330.99    7.09
   6   3 -25   58.35    2.52
   6   3 -25   59.71    2.33
  -6   3  25   59.43    2.57
   6   3 -25   59.56    2.01
   6   3 -25   58.36    1.86
   6   3 -23 1795.86   35.02
   6   3 -23 1794.94   34.50
   6  -3 -23 1724.29   34.65
   6   3 -23 1807.73   34.23
  -6   3  23 1886.29   35.60
   6  -3 -23 1741.14   34.83
   6   3 -23 1796.99   35.32
   6   3 -21   10.13    0.98
   6   3 -21    9.83    0.93
   6  -3 -21    8.57    0.73
   6   3 -21    9.45    0.79
   6   3 -21    9.53    0.71
   6   3 -19   32.47    1.63
   6  -3 -19   31.73    1.51
   6   3 -19   34.06    1.50
  -6   3  19   27.62    1.64
   6  -3 -19   33.34    1.42
   6   3 -17    5.91    0.72
   6  -3 -17    4.86    0.61
   6  -3 -17    6.86    0.60
   6   3 -17    4.65    0.63
  -6   3  17    5.06    0.70
   6   3 -15  137.84    4.00
   6   3 -15  131.37    3.73
   6  -3 -15  136.05    3.46
   6  -3 -15  141.79    3.72
  -6   3  15  132.84    3.92
   6   3 -13   24.16    1.42
   6   3 -13   24.82    1.27
   6   3 -13   23.74    1.07
   6  -3 -13   26.04    1.11
  -6   3  13   23.91    1.32
   6  -3 -13   25.34    1.24
   6   3 -11   21.11    1.00
   6   3 -11   20.42    1.30
   6   3 -11   21.96    1.18
   6   3 -11   24.32    1.37
   6  -3 -11   23.37    1.02
  -6   3  11   22.17    1.21
   6   3  -9  106.59    3.37
   6   3  -9   98.83    3.02
   6   3  -9  106.77    3.28
   6   3  -9  105.16    2.79
   6  -3  -9  109.68    2.74
  -6   3   9  100.44    3.03
   6   3  -7    3.60    0.58
   6   3  -7    3.75    0.54
   6  -3  -7    3.68    0.40
   6  -3  -5   23.43    0.94
  -6   3   5   18.75    0.99
  -6   3   3  150.62    3.76
   6  -3  -3  149.00    3.52
  -6   3   1    4.70    0.52
   6  -3  -1    4.28    0.42
  -6   3  -1  239.65    5.47
   6   3   1  229.31    6.17
  -6   3  -3   91.97    2.67
   6   3   3   90.37    3.28
   6   3   3   92.50    2.79
  -6   3  -5  207.24    4.97
   6   3   5  203.06    5.75
   6   3   5  206.94    5.11
  -6   3  -7  835.68   17.28
  -6  -3  -7  883.79   16.75
   6   3   7  836.08   17.41
  -6   3  -9   31.97    1.45
   6   3   9   29.71    1.50
  -6  -3  -9   32.66    1.20
  -6   3 -11  199.15    4.94
   6   3  11  195.10    5.01
  -6  -3 -11  196.59    4.50
  -6   3 -11  188.08    4.68
  -6   3 -13    0.55    0.35
  -6   3 -13    0.28    0.32
  -6  -3 -13    0.70    0.27
   6   3  13    0.42    0.37
  -6   3 -15  185.64    4.78
  -6  -3 -15  190.22    4.55
  -6   3 -15  195.97    5.02
   6   3  15  192.34    4.99
  -6   3 -17    5.97    0.74
   6   3  17    6.27    0.74
  -6  -3 -17    6.06    0.58
  -6   3 -17    7.87    0.77
  -6   3 -19   10.20    0.90
  -6   3 -21   64.33    2.41
  -6   3 -23   79.26    2.71
  -6   3 -25   55.94    2.17
  -6   3 -27   60.69    2.22
  -6   3 -29   53.72    1.95
  -6   3 -31   25.10    1.15
  -6   3 -33    2.39    0.36
  -6   4  34   -0.02    0.21
   6   4 -32    0.26    0.27
  -6   4  32    0.31    0.33
   6   4 -30  126.08    3.34
  -6   4  30  123.76    3.59
   6   4 -28    7.10    0.72
  -6   4  28    7.11    0.84
   6   4 -26  217.99    4.83
  -6   4  26  234.53    6.02
   6   4 -24    1.92    0.47
   6   4 -24    2.26    0.38
   6   4 -22    0.52    0.35
  -6   4  22    0.66    0.55
   6   4 -20   41.36    1.85
  -6   4  20   42.56    2.14
   6   4 -20   39.56    1.48
   6   4 -18   11.27    0.95
  -6   4  18   11.27    1.11
   6   4 -16  105.30    3.37
   6  -4 -14   12.65    0.92
   6   4 -14   12.46    1.04
  -6   4  14   12.44    1.12
   6   4 -12  197.75    5.29
   6   4 -12  194.39    4.64
   6   4 -12  197.87    5.05
   6  -4 -12  189.04    4.85
  -6   4  12  192.21    5.35
   6   4 -10  126.01    3.33
   6   4 -10  121.06    3.85
   6   4 -10  126.29    3.69
   6  -4 -10  119.11    3.42
  -6   4  10  126.01    3.88
   6  -4  -8    0.86    0.33
   6   4  -8    1.18    0.47
   6   4  -8    1.77    0.51
   6   4  -8    1.01    0.35
  -6   4   8    1.71    0.51
   6   4  -6    0.10    0.40
   6   4  -6    0.12    0.41
   6   4  -6    0.41    0.39
   6   4  -6    0.54    0.35
   6   4  -4   26.66    1.35
   6   4  -4   26.67    1.64
   6   4  -4   24.95    1.47
  -6   4   4   28.59    1.35
  -6   4   2   27.52    1.35
   6   4  -2   24.14    1.60
   6   4  -2   24.47    1.46
   6   4  -2   25.63    1.35
   6   4   0   64.08    2.31
   6   4   0   58.62    2.65
  -6   4   0   62.02    2.20
  -6   4  -2   24.38    1.31
   6   4   2   25.48    1.71
   6   4   2   25.18    1.39
   6   4   4  457.70   10.84
  -6   4  -4  451.31    9.92
   6   4   6  721.04   15.77
  -6   4  -6  730.00   14.78
   6   4   6  678.62   14.79
  -6   4  -8   59.41    2.24
   6   4   8   54.94    2.25
  -6   4 -10   16.60    1.15
   6   4  10   18.07    1.23
   6   4  12   54.63    2.23
   6   4  14  111.83    3.49
   6   4  16  102.00    3.24
   6   4  18    4.68    0.66
  -6   4 -20    8.52    0.72
   6   4  20    8.52    0.77
  -6   4 -22    4.69    0.56
   6   4  22    3.68    0.50
  -6   4 -24   23.74    1.12
  -6   4 -26    9.53    0.66
  -6   4 -28    2.34    0.33
   6   5 -27   43.87    1.26
   6   5 -25    9.28    0.57
  -6   5  25    8.17    0.73
   6   5 -23   23.01    0.97
  -6   5  23   23.56    1.30
  -6   5  21    0.39    0.40
   6   5 -21    0.68    0.37
   6   5 -21    0.36    0.25
   6   5 -19   40.74    1.51
   6   5 -19   40.45    1.32
  -6   5  19   39.67    1.87
   6   5 -17   44.37    1.68
   6   5 -17   41.98    1.45
  -6   5  17   44.49    1.99
   6   5 -15   31.14    1.45
  -6   5  15   32.08    1.67
   6   5 -13    6.56    0.75
  -6   5  13    6.46    0.79
   6   5 -11   20.63    1.29
  -6   5  11   21.33    1.35
   6   5  -9   45.55    1.67
  -6   5   9   44.91    1.97
   6   5  -9   48.29    1.98
   6   5  -7  111.57    3.46
   6   5  -7  113.59    3.14
   6   5  -5   16.37    1.20
   6   5  -5   17.02    1.02
   6   5  -3  287.67    6.78
   6   5  -3  303.28    7.22
   6   5  -1  128.88    4.00
   6   5  -1  137.53    3.74
   6   5   1   55.20    2.32
   6   5   1   56.40    2.10
   6   5   3  479.48   10.76
   6   5   3  483.29   10.43
   6   5   5   13.13    0.98
   6   5   7   29.07    1.99
   6   5   7   24.88    1.35
   6   5   9   49.33    2.57
   6   5  11    1.94    0.70
   6   5  11    1.61    0.48
   6   5  13    3.83    0.78
   6   5  13    3.73    0.56
   6   5  15    2.81    0.69
   6   5  15    2.17    0.44
   6   5  17    5.73    0.84
   6   5  17    7.39    0.65
   6   5  19   42.79    2.07
   6   5  19   45.33    1.55
   6   5  21    1.79    0.31
   6   5  21    2.07    0.53
   6   5  23   90.27    2.85
   6   6 -16    1.44    0.29
   6   6 -14   25.76    0.95
   6   6 -12   27.58    1.05
   6   6 -12   25.11    0.87
   6   6 -10   -0.02    0.28
   6   6  -8    2.55    0.42
   6   6  -6    2.00    0.44
   6   6  -4    5.37    0.62
   6   6  -2   93.54    2.62
   6   6  -2   85.21    2.63
   6   6  -2   86.45    2.31
   6   6   0    0.61    0.37
   6   6   0    0.64    0.28
   6   6   2   22.59    0.96
   6   6   2   21.87    1.12
   6   6   4    5.27    0.59
   6   6   4    4.31    0.44
   6   6   6    4.38    0.43
   6   6   6    4.80    0.55
   6   6   8   27.13    1.05
   6   6   8   28.71    1.22
   6   6  10   82.52    2.14
   6   6  10   80.28    2.31
  -7   0  43    0.37    0.23
  -7   0  41    0.17    0.30
  -7   0  39   -0.11    0.35
  -7   0  37    0.04    0.42
  -7   0  35    0.05    0.43
   7   0 -35    0.48    0.41
   7   0 -33   -0.04    0.40
   7   0 -31    0.05    0.39
   7   0 -29    0.15    0.41
   7   0 -27    0.05    0.44
   7   0 -27   -0.10    0.26
   7   0 -25    0.09    0.37
   7   0 -25    0.16    0.23
   7   0 -23    0.37    0.36
   7   0 -23    0.45    0.26
   7   0 -21    0.08    0.20
   7   0 -21    0.11    0.32
   7   0 -19    0.11    0.18
   7   0 -17    0.46    0.19
   7   0 -17    0.04    0.17
   7   0 -15    0.53    0.20
   7   0 -13    0.61    0.18
   7   0 -11    0.01    0.14
  -7   0  11    0.01    0.16
  -7   0   9    0.24    0.14
   7   0  -9    0.20    0.14
   7   0  -7    0.84    0.15
  -7   0   7   -0.04    0.12
   7   0  -5    1.17    0.17
  -7   0   5    0.67    0.15
  -7   0   3    1.13    0.15
   7   0  -3    0.25    0.12
  -7   0   1    0.86    0.14
  -7   0   1    0.28    0.13
  -7   0  -1    0.15    0.12
  -7   0  -3    0.03    0.13
  -7   0  -5   -0.01    0.15
  -7   0  -7    0.37    0.17
  -7   0  -9    0.07    0.17
  -7   0  -9    0.29    0.20
  -7   0 -11    0.09    0.19
  -7   0 -11    0.05    0.18
  -7   0 -13   -0.03    0.19
  -7   0 -13    0.27    0.22
  -7   0 -15    0.02    0.19
  -7   0 -15    0.12    0.20
  -7   0 -17    0.24    0.27
  -7   0 -17   -0.06    0.21
  -7   0 -17    0.02    0.21
   7   0  17    0.17    0.30
  -7   0 -19   -0.12    0.28
  -7   0 -19    0.07    0.21
   7   0  19    0.39    0.34
  -7   0 -19    0.19    0.25
   7   0  21   -0.04    0.37
  -7   0 -21    0.15    0.28
  -7   0 -21   -0.06    0.31
  -7   0 -21   -0.02    0.22
  -7   0 -23   -0.03    0.30
   7   0  23   -0.27    0.49
  -7   0 -23    0.10    0.24
  -7   0 -23    0.06    0.32
  -7   0 -25    0.03    0.23
  -7   0 -25    0.10    0.35
  -7   0 -25    0.14    0.28
   7   0  25    0.56    0.52
   7   0  27   -0.19    0.49
  -7   0 -27    0.10    0.36
   7   0  29    0.27    0.54
   7   0  31   -0.13    0.49
   7   0  33    0.30    0.42
   7   0  35    0.03    0.34
   7   0  37    0.05    0.28
   7   1 -40    0.13    0.28
  -7   1  40    0.16    0.24
  -7   1  38   33.02    1.48
   7   1 -38   33.53    1.54
  -7   1  36   62.48    2.31
   7   1 -36   60.87    2.37
  -7   1  34   52.48    2.18
  -7  -1  34   50.73    2.35
   7   1 -34   53.67    2.31
  -7   1  32    3.64    0.61
   7   1 -32    4.20    0.74
  -7   1  32    4.16    0.61
   7   1 -30   54.09    2.42
  -7   1  30   54.55    2.25
   7   1 -30   55.30    2.40
   7   1 -28   37.67    1.92
   7  -1 -28   35.29    1.78
   7   1 -26   20.42    1.38
   7   1 -26   21.20    0.96
   7  -1 -26   18.47    1.23
   7  -1 -24   65.95    2.11
   7   1 -24   64.21    2.29
   7  -1 -24   64.13    2.19
   7   1 -24   64.79    1.89
   7   1 -24   64.08    1.91
   7  -1 -24   68.61    2.45
   7   1 -24   68.28    2.60
   7  -1 -22    0.15    0.27
   7  -1 -22    0.43    0.25
   7   1 -22    0.37    0.33
   7   1 -22    0.28    0.26
   7   1 -22    0.25    0.19
   7   1 -22    0.36    0.23
   7  -1 -22    0.42    0.25
   7   1 -20   27.28    1.17
   7   1 -20   25.12    1.26
   7  -1 -20   26.82    1.17
   7  -1 -20   28.10    1.19
   7  -1 -18   20.98    0.98
   7   1 -18   20.65    0.94
   7  -1 -18   20.96    0.96
   7   1 -16   34.81    1.21
   7  -1 -16   36.46    1.26
   7   1 -14 1004.60   19.30
   7  -1 -14  997.21   19.35
  -7  -1  14 1005.88   19.09
  -7  -1  12  159.39    3.34
   7   1 -12  155.71    3.46
   7  -1 -12  164.03    3.58
   7  -1 -10    2.48    0.30
   7   1 -10    3.16    0.26
  -7  -1  10    2.54    0.22
  -7  -1   8  106.80    2.31
   7   1  -8  106.55    2.33
   7  -1  -8  108.84    2.50
  -7   1   8  106.12    2.48
   7   1  -6  279.86    5.58
  -7   1   6  290.02    5.82
   7  -1  -6  290.24    5.81
  -7   1   4 1915.22   35.71
   7   1  -4 1872.86   35.40
   7  -1  -4 1910.48   35.67
  -7   1   2    8.42    0.48
  -7   1   2    7.73    0.45
  -7  -1   0   54.15    1.33
  -7   1   0   54.33    1.49
  -7   1   0   51.12    1.41
  -7   1  -2  314.88    6.40
  -7   1  -2  322.73    6.54
  -7  -1  -2  319.46    6.35
  -7   1  -4  216.64    4.57
  -7   1  -4  208.05    4.35
  -7  -1  -4  207.10    4.36
  -7   1  -6  209.61    4.41
  -7  -1  -6  209.23    4.47
  -7   1  -8  728.38   14.09
  -7   1  -8  716.16   13.74
  -7  -1  -8  701.41   13.85
  -7   1 -10  698.08   13.93
  -7  -1 -10  704.57   13.71
  -7  -1 -12   48.01    1.40
  -7   1 -12   50.52    1.66
  -7  -1 -12   49.63    1.51
  -7   1 -14   35.94    1.41
  -7  -1 -14   37.23    1.21
  -7  -1 -16    0.23    0.19
   7   1  16    0.03    0.27
   7  -1  16    0.10    0.28
  -7   1 -16    0.33    0.32
  -7   1 -16    0.52    0.30
  -7  -1 -16    0.34    0.22
   7  -1  18   24.31    1.35
  -7   1 -18   22.21    1.18
  -7  -1 -18   22.82    1.06
  -7   1 -18   20.95    1.20
   7   1  18   24.26    1.30
   7  -1  20  151.76    4.28
   7   1  20  146.45    4.20
  -7  -1 -20  152.63    3.78
  -7   1 -20  148.12    4.02
  -7   1 -20  152.56    4.11
   7  -1  22  108.87    3.54
  -7   1 -22  112.01    3.35
  -7  -1 -22  112.69    3.07
  -7   1 -22  111.08    3.38
   7   1  22  108.96    3.49
   7  -1  24   31.99    1.73
  -7  -1 -24   30.15    1.36
   7   1  24   33.30    1.72
  -7   1 -24   30.94    1.56
  -7   1 -24   32.52    1.62
  -7   1 -26    0.15    0.41
   7   1  26    0.27    0.42
   7  -1  26    0.33    0.48
  -7   1 -28   23.97    1.34
   7   1  28   22.84    1.42
   7  -1  28   23.98    1.51
   7   1  30   40.09    1.87
  -7   1 -30   41.40    1.71
   7  -1  30   39.70    1.91
  -7   1 -32   17.00    1.00
   7   1  32   16.32    1.11
   7  -1  32   18.14    1.20
   7  -1  34    9.54    0.83
  -7   1 -34    9.23    0.66
   7   1  34    8.64    0.76
   7   1  36    2.12    0.41
  -7   1 -36    1.93    0.29
   7  -1  36    2.08    0.43
   7   2 -41   24.17    0.96
  -7  -2  39   27.31    1.23
   7   2 -39   25.30    1.19
  -7  -2  37   16.07    1.06
   7   2 -37   16.71    1.07
  -7  -2  35    9.30    0.92
   7   2 -35    9.01    0.90
  -7  -2  33   88.60    3.09
  -7   2  33   82.82    2.88
  -7   2  31   78.56    2.90
   7   2 -29    0.21    0.50
   7   2 -29   -0.10    0.34
  -7   2  29    0.15    0.37
   7   2 -27  312.81    7.24
   7   2 -27  302.15    6.59
   7   2 -27  297.46    6.54
  -7   2  27  294.98    7.45
   7   2 -27  296.83    7.39
   7  -2 -25    6.18    0.69
   7   2 -25    5.32    0.77
   7  -2 -25    7.34    0.72
   7   2 -25    5.99    0.57
  -7   2  25    4.54    0.72
   7   2 -25    5.78    0.58
   7  -2 -23  404.12    8.94
   7   2 -23  408.21    9.15
   7   2 -23  407.07    8.58
   7  -2 -23  407.63    8.89
   7   2 -23  414.33    8.47
  -7   2  23  412.03    9.45
   7   2 -23  393.79    9.26
   7   2 -21  304.86    7.28
   7   2 -21  315.70    6.78
   7  -2 -21  301.83    7.05
   7  -2 -21  322.59    7.03
   7   2 -21  305.13    7.36
   7   2 -21  310.50    6.64
  -7   2  21  316.21    7.53
   7  -2 -19  155.75    3.93
   7   2 -19  155.17    3.87
   7   2 -19  159.87    4.32
   7   2 -19  157.38    4.28
   7  -2 -19  160.59    4.08
   7   2 -19  157.86    3.71
   7   2 -17   34.86    1.41
   7   2 -17   36.02    1.68
   7  -2 -17   35.64    1.49
   7  -2 -15  131.66    3.26
   7  -2 -13  916.48   17.89
   7  -2 -11  209.46    4.63
   7  -2  -9 1096.03   20.92
  -7   2   9 1068.54   20.94
  -7   2   7    6.77    0.54
   7  -2  -7    7.61    0.51
  -7   2   5  351.38    7.42
   7  -2  -5  361.24    7.31
  -7   2   3  684.64   13.66
   7  -2  -3  695.85   13.53
  -7   2   1  551.89   11.11
  -7  -2   1  552.49   10.65
  -7   2  -1    3.30    0.42
  -7  -2  -1    6.28    0.36
  -7   2  -3  140.75    3.52
  -7  -2  -3  147.78    3.20
  -7   2  -5    9.67    0.68
  -7  -2  -5   10.78    0.55
  -7  -2  -7  558.42   11.04
  -7   2  -9 1749.08   33.22
  -7  -2  -9 1705.68   32.78
  -7   2 -11   45.86    1.71
  -7  -2 -11   43.79    1.43
  -7   2 -11   42.17    1.63
  -7   2 -13    8.68    0.75
  -7  -2 -13    9.24    0.63
  -7   2 -13    8.79    0.73
   7  -2  15    1.52    0.40
  -7   2 -15    1.80    0.42
  -7   2 -15    2.03    0.45
  -7  -2 -15    1.87    0.34
  -7   2 -17  285.01    6.87
  -7  -2 -17  295.65    6.48
  -7   2 -17  297.58    6.84
   7  -2  17  291.94    6.84
  -7   2 -19  216.72    5.52
  -7  -2 -19  213.72    5.09
  -7   2 -19  220.59    5.48
   7  -2  19  215.55    5.49
  -7   2 -21   40.00    1.85
  -7  -2 -21   38.62    1.57
  -7   2 -21   37.87    1.79
   7  -2  21   41.21    1.86
   7  -2  23   59.44    2.35
   7  -2  25   18.03    1.24
   7  -2  27    0.16    0.37
  -7   2 -27   -0.08    0.46
   7  -2  29   51.60    2.11
  -7   2 -29   55.52    2.09
  -7   2 -31  106.07    3.01
   7  -2  31  101.83    3.10
   7  -2  33   20.33    1.08
  -7   2 -33   19.98    1.01
   7  -2  35    3.15    0.41
  -7   2 -35    3.17    0.38
   7   3 -38   -0.09    0.22
   7   3 -36    0.98    0.36
  -7   3  36    0.90    0.31
   7   3 -34    0.30    0.37
  -7   3  34    0.52    0.38
   7   3 -32   57.89    2.26
   7   3 -30   27.21    1.18
   7   3 -30   28.63    1.60
   7   3 -28   42.44    1.55
   7   3 -28   39.40    1.45
  -7   3  28   43.26    2.09
   7   3 -28   40.83    2.01
   7   3 -26  160.43    4.81
   7   3 -26  167.67    4.57
   7   3 -26  172.19    4.13
   7   3 -26  166.67    3.98
  -7   3  26  160.65    4.90
   7   3 -24   18.77    1.40
   7   3 -24   16.90    1.22
   7   3 -24   21.88    1.12
   7   3 -24   19.53    1.00
  -7   3  24   17.09    1.39
   7   3 -22   37.02    1.92
   7   3 -22   37.52    1.80
   7   3 -22   40.75    1.61
   7  -3 -22   35.89    1.70
   7   3 -22   39.88    1.47
   7  -3 -22   35.03    1.57
   7   3 -20 1317.74   25.79
   7   3 -20 1280.22   25.31
   7   3 -20 1274.33   25.01
  -7   3  20 1291.58   26.11
   7  -3 -20 1294.74   25.35
   7   3 -18  110.57    3.50
   7  -3 -18  106.53    3.26
   7   3 -18  112.35    3.25
   7  -3 -18  112.58    3.12
  -7   3  18  113.84    3.64
   7   3 -16  567.68   12.48
   7   3 -16  564.28   12.11
   7  -3 -16  591.76   11.86
   7  -3 -16  573.57   12.13
  -7   3  16  576.75   12.51
   7   3 -14   43.76    1.99
   7   3 -14   41.19    1.77
   7  -3 -14   43.15    1.56
  -7   3  14   43.53    1.91
   7  -3 -14   43.72    1.75
   7   3 -12  309.31    7.64
   7   3 -12  318.91    7.29
   7   3 -12  323.44    7.67
   7   3 -12  319.12    6.96
   7  -3 -12  338.82    6.97
  -7   3  12  301.11    7.36
   7   3 -10   18.36    1.23
   7   3 -10   17.50    1.24
   7   3 -10   18.40    0.95
   7  -3 -10   18.33    0.92
  -7   3  10   17.77    1.10
   7   3  -8   10.56    0.99
   7   3  -8   10.68    0.94
   7   3  -8    9.93    0.70
   7  -3  -8   12.79    0.75
  -7   3   8   10.08    0.79
   7   3  -6   39.75    1.84
   7   3  -6   43.58    1.58
   7  -3  -6   42.07    1.44
   7   3  -6   41.23    1.96
   7   3  -6   40.10    1.71
   7   3  -4   22.39    1.43
   7   3  -4   23.48    1.26
   7   3  -4   24.26    1.49
   7   3  -4   22.79    1.34
   7   3  -4   22.29    1.12
   7  -3  -4   24.40    1.02
   7   3  -2    8.32    0.89
   7   3  -2    8.87    0.92
  -7   3   2    8.24    0.70
   7   3  -2    8.79    0.70
   7  -3  -2   10.49    0.65
   7   3   0    4.97    0.74
   7   3   0    4.46    0.71
   7  -3   0    6.00    0.51
  -7   3  -2   61.19    2.09
   7   3   2   64.10    2.68
   7   3   2   60.87    2.14
  -7   3  -4   14.94    0.96
   7   3   4   14.47    1.25
   7   3   4   16.21    1.02
  -7   3  -6   10.60    0.82
   7   3   6   10.63    1.10
   7   3   6   11.42    0.87
  -7   3  -8  252.43    6.06
   7   3   8  259.70    6.14
  -7   3 -10  294.36    6.64
  -7   3 -10  296.85    6.92
  -7  -3 -10  300.76    6.41
   7   3  10  296.66    6.96
  -7   3 -12   64.57    2.32
   7   3  12   61.14    2.27
  -7  -3 -12   59.35    1.91
  -7   3 -12   64.22    2.15
  -7   3 -14  802.04   16.72
  -7   3 -14  836.20   17.01
   7   3  14  821.57   16.92
  -7  -3 -14  840.26   16.44
  -7  -3 -16  326.09    7.22
  -7   3 -16  328.05    7.54
  -7   3 -16  337.10    7.76
   7   3  16  329.69    7.57
  -7   3 -18   89.45    2.93
  -7   3 -20  254.73    6.21
  -7   3 -22   10.96    0.92
  -7   3 -24   54.43    2.09
  -7   3 -26   24.07    1.28
  -7   3 -28    2.58    0.48
  -7   3 -30    4.91    0.54
  -7   3 -32    0.52    0.28
  -7   4  33   13.76    0.79
   7   4 -31    0.72    0.30
   7   4 -31    0.36    0.25
  -7   4  31    0.99    0.39
   7   4 -29    8.05    0.70
   7   4 -29    7.46    0.57
  -7   4  29    7.53    0.82
   7   4 -27  166.41    3.82
   7   4 -27  156.22    3.63
  -7   4  27  155.83    4.57
   7   4 -25   41.41    1.50
   7   4 -25   37.81    1.33
   7   4 -23   28.89    1.45
   7   4 -23   28.68    1.16
  -7   4  23   28.20    1.74
   7   4 -23   30.03    1.31
   7   4 -21  168.01    4.55
   7   4 -21  168.78    4.25
   7   4 -21  166.51    4.00
  -7   4  21  171.55    5.04
   7   4 -19   16.72    1.16
   7   4 -19   15.51    1.03
   7   4 -19   15.84    0.92
   7   4 -17  114.90    3.67
   7   4 -17  122.22    3.53
   7   4 -15   64.16    2.51
   7   4 -15   61.37    2.34
   7  -4 -13  344.01    7.84
   7   4 -13  362.86    8.40
   7   4 -13  340.55    8.07
   7   4 -11   36.94    1.94
   7   4 -11   41.52    1.83
   7  -4 -11   36.72    1.62
   7   4 -11   38.91    1.56
  -7   4  11   38.26    1.93
   7   4  -9  173.75    5.07
   7   4  -9  182.17    4.80
   7   4  -9  181.46    4.46
   7  -4  -9  164.08    4.44
  -7   4   9  181.31    4.94
   7   4  -7   36.66    1.78
   7   4  -7   36.23    1.86
   7   4  -7   38.46    1.62
   7   4  -7   36.65    1.96
   7  -4  -7   35.40    1.54
   7   4  -5   50.69    2.19
  -7   4   5   54.92    2.04
   7   4  -5   55.17    2.03
   7   4  -5   53.98    2.31
   7   4  -5   52.47    2.43
   7   4  -3   -0.29    0.54
  -7   4   3    0.92    0.42
   7   4  -3    0.48    0.43
   7   4  -3    0.28    0.33
  -7   4   1   28.78    1.43
   7   4  -1   26.44    1.56
   7   4  -1   29.99    1.95
   7   4  -1   29.61    1.48
   7   4  -1   29.50    1.85
  -7   4  -1  241.21    5.81
   7   4   1  241.15    6.66
   7   4   1  232.13    5.88
   7   4   1  242.90    6.85
   7   4   3  348.96    8.84
   7   4   3  350.61    9.03
  -7   4  -3  339.65    7.86
  -7   4  -5   18.49    1.18
   7   4   5   19.66    1.65
   7   4   5   17.66    1.20
  -7   4  -7  268.72    6.54
   7   4   7  260.98    7.57
   7   4   7  282.60    6.66
   7   4   7  270.68    7.46
   7   4   9   18.84    1.65
   7   4   9   20.32    1.29
   7   4  11   51.67    2.76
   7   4  11   58.29    2.27
   7   4  13   20.88    1.72
   7   4  13   19.76    1.26
   7   4  15    6.23    1.05
   7   4  15    5.77    0.71
   7   4  17   36.77    2.24
   7   4  17   38.32    1.67
   7   4  19   60.12    2.86
   7   4  19   60.42    2.11
  -7   4 -19   62.95    2.05
  -7   4 -21   28.96    1.27
   7   4  21   27.18    1.84
   7   4  23  155.75    4.87
  -7   4 -23  158.65    3.85
  -7   4 -25    0.63    0.28
   7   4  25    0.36    0.47
  -7   4 -27    3.13    0.36
   7   4  27    2.23    0.54
   7   4  29    0.17    0.31
   7   5 -28   73.07    1.75
   7   5 -26    5.38    0.43
  -7   5  26    5.44    0.56
   7   5 -24    0.57    0.30
   7   5 -24    0.12    0.19
  -7   5  24    0.56    0.36
   7   5 -22   39.40    1.33
   7   5 -22   37.90    1.17
  -7   5  22   36.52    1.67
   7   5 -20   12.20    0.74
   7   5 -20   11.80    0.64
  -7   5  20   10.38    0.90
   7   5 -20   10.24    0.71
   7   5 -18   42.57    1.61
   7   5 -18   43.32    1.58
   7   5 -18   40.83    1.38
  -7   5  18   41.28    1.88
   7   5 -16   -0.15    0.29
   7   5 -16    0.50    0.36
  -7   5  16   -0.21    0.41
   7   5 -14   68.97    2.32
   7   5 -14   68.29    2.34
  -7   5  14   70.00    2.58
   7   5 -12    1.15    0.41
   7   5 -12    1.18    0.48
  -7   5  12    1.13    0.48
   7   5 -10   81.28    2.67
   7   5 -10   72.22    2.64
   7   5  -8    7.99    0.83
   7   5  -8    7.63    0.67
   7   5  -6   45.89    1.75
   7   5  -6   43.38    1.96
   7   5  -4    0.47    0.48
   7   5  -4    0.57    0.40
   7   5  -2    4.35    0.75
   7   5  -2    4.49    0.61
   7   5   0    7.74    0.89
   7   5   0    7.46    0.75
   7   5   2   16.30    1.07
   7   5   4   37.38    1.64
   7   5   6  108.23    3.47
   7   5   8   29.88    1.58
   7   5   8   31.83    2.01
   7   5   8   29.85    1.45
   7   5  10    8.80    1.11
   7   5  10    9.13    0.79
   7   5  12   11.05    1.16
   7   5  12   11.26    0.84
   7   5  14    0.62    0.50
   7   5  14    0.05    0.32
   7   5  16   18.69    1.40
   7   5  16   20.32    1.02
   7   5  18   16.92    1.27
   7   5  18   19.45    0.92
   7   5  20   18.66    0.94
   7   5  20   18.49    1.22
   7   5  20   20.86    0.85
   7   5  22    4.52    0.62
   7   6 -15   13.08    0.63
   7   6 -13   12.25    0.63
   7   6 -13   11.34    0.52
   7   6 -11   14.50    0.76
   7   6 -11   15.55    0.66
   7   6  -9    0.36    0.29
   7   6  -7    7.87    0.64
   7   6  -5    7.15    0.65
   7   6  -3   35.17    1.45
   7   6  -1    7.07    0.63
   7   6  -1    6.32    0.49
   7   6   1   54.05    1.82
   7   6   1   53.54    1.61
   7   6   3   11.72    0.78
   7   6   3   12.03    0.66
   7   6   5    4.10    0.50
   7   6   5    4.56    0.43
   7   6   7    9.50    0.57
   7   6   9    0.27    0.22
   7   6  11    4.00    0.43
  -8   0  42   28.57    1.16
  -8   0  40   10.27    0.82
  -8   0  38   42.77    1.87
  -8   0  36   43.03    1.98
   8   0 -36   42.01    1.78
   8   0 -34  200.75    5.27
   8   0 -32   19.92    1.34
   8   0 -30  122.58    3.96
   8   0 -28  193.15    5.37
   8   0 -26    4.09    0.71
   8   0 -26    3.74    0.51
   8   0 -24  114.75    3.60
   8   0 -24  112.83    3.16
   8   0 -22   77.57    2.76
   8   0 -22   80.73    2.40
   8   0 -20  269.10    5.92
   8   0 -20  264.17    6.43
   8   0 -18   30.67    1.18
   8   0 -16  735.28   14.45
   8   0 -14  453.34    9.09
   8   0 -12  363.15    7.32
  -8   0  10   48.68    1.34
   8   0 -10   46.96    1.32
  -8   0   8   57.53    1.46
   8   0  -8   54.09    1.44
  -8   0   6  112.57    2.48
   8   0  -6  109.37    2.47
  -8   0   4    1.98    0.18
   8   0  -4    1.92    0.21
  -8   0   2   48.82    1.21
   8   0  -2   48.99    1.28
  -8   0   2   51.50    1.29
  -8   0   0  401.35    8.00
  -8   0   0  421.41    8.04
  -8   0  -2   25.66    0.64
  -8   0  -2    1.89    0.22
  -8   0  -4    8.42    0.46
  -8   0  -6  118.75    2.74
  -8   0  -8  484.06    9.63
  -8   0 -10  243.13    5.27
  -8   0 -10  251.49    5.27
  -8   0 -12  212.76    4.79
  -8   0 -12  225.39    4.80
  -8   0 -14  341.40    7.23
  -8   0 -14  355.11    7.20
  -8   0 -16  190.33    4.54
  -8   0 -16  187.80    4.29
  -8   0 -16  179.37    4.34
   8   0  16  184.07    4.81
  -8   0 -18    4.33    0.54
   8   0  18    4.81    0.67
  -8   0 -18    4.35    0.47
  -8   0 -18    5.52    0.54
  -8   0 -20  155.60    4.04
  -8   0 -20  155.81    3.91
  -8   0 -20  163.10    4.15
   8   0  20  160.65    4.55
  -8   0 -22  153.77    4.15
  -8   0 -22  164.52    4.21
   8   0  22  166.18    4.67
  -8   0 -24    9.79    0.81
   8   0  24    9.74    1.02
  -8   0 -26  249.02    5.91
   8   0  26  252.58    6.53
   8   0  28  140.22    4.21
   8   0  30  167.33    4.67
   8   0  32    0.60    0.44
   8   0  34   26.18    1.31
   8   0  36   28.01    1.22
   8   1 -41    0.41    0.26
  -8   1  39   26.59    1.20
   8   1 -39   28.34    1.29
  -8   1  37    6.11    0.67
   8   1 -37    7.02    0.77
  -8   1  35   91.00    2.97
   8   1 -35   90.01    3.08
  -8   1  33    0.47    0.40
   8   1 -33    0.83    0.53
  -8   1  33    0.42    0.36
   8   1 -31   70.80    2.81
   8   1 -31   73.24    2.86
  -8   1  31   69.32    2.63
   8  -1 -29   10.92    0.97
   8   1 -29   12.48    1.13
   8   1 -27   50.94    2.30
   8   1 -27   49.95    1.66
   8  -1 -27   49.75    2.17
   8  -1 -27   55.92    2.06
   8  -1 -25   36.40    1.74
   8   1 -25   36.10    1.60
   8  -1 -25   33.48    1.51
   8   1 -25   33.98    1.25
   8   1 -25   32.34    1.77
   8  -1 -23    4.39    0.62
   8   1 -23    4.29    0.67
   8  -1 -23    4.04    0.48
   8   1 -23    4.18    0.40
   8   1 -23    3.72    0.53
   8  -1 -23    4.64    0.54
   8   1 -21    2.36    0.50
   8   1 -21    2.16    0.42
   8   1 -21    2.61    0.32
   8   1 -21    2.46    0.33
   8  -1 -21    2.28    0.38
   8  -1 -21    2.76    0.50
   8   1 -21    2.32    0.36
   8  -1 -21    2.60    0.40
   8  -1 -19  192.49    4.34
   8   1 -19  178.44    4.72
   8   1 -19  172.75    4.46
   8   1 -19  182.84    4.23
   8  -1 -19  182.41    4.26
   8   1 -19  169.72    3.96
   8   1 -17    4.72    0.42
   8  -1 -17    3.99    0.42
   8   1 -15  123.38    2.91
   8  -1 -15  121.37    2.96
  -8  -1  15  118.49    2.74
   8   1 -13  579.58   11.49
   8  -1 -13  588.65   11.60
  -8  -1  13  587.18   11.35
   8   1 -11  610.52   12.19
   8  -1 -11  628.87   12.35
  -8  -1  11  645.28   12.13
   8  -1  -9  151.87    3.31
  -8  -1   9  147.19    3.08
  -8   1   7   29.65    1.00
   8  -1  -7   28.65    0.96
  -8   1   5  443.24    8.78
   8  -1  -5  440.92    8.79
  -8   1   3    7.75    0.47
   8  -1  -3    6.89    0.44
  -8   1   1 4615.62   86.24
  -8   1   1 4592.09   86.20
  -8   1  -1  249.11    5.25
  -8   1  -1  244.73    5.15
  -8   1  -3   57.20    1.68
  -8  -1  -3   59.30    1.54
  -8   1  -3   59.44    1.58
  -8   1  -5 1100.02   20.47
  -8   1  -5 1039.33   20.19
  -8  -1  -5 1043.69   20.21
  -8   1  -7  523.08   10.44
  -8  -1  -7  507.61   10.16
  -8   1  -7  514.60   10.11
  -8   1  -9  303.17    6.54
  -8  -1  -9  304.36    6.30
  -8   1 -11    4.56    0.49
  -8  -1 -11    3.96    0.39
  -8   1 -13  289.08    6.55
  -8   1 -13  305.37    6.69
  -8  -1 -13  296.68    6.31
  -8   1 -15   90.02    2.65
  -8   1 -15   88.98    2.71
   8   1  15   90.18    2.82
   8  -1  15   87.52    2.82
   8  -1  17    0.42    0.35
  -8   1 -17    0.76    0.38
  -8   1 -17    0.53    0.33
  -8  -1 -17    0.44    0.27
   8   1  17    0.04    0.32
  -8   1 -19  158.79    4.32
  -8  -1 -19  161.14    4.05
  -8   1 -19  170.59    4.40
   8   1  19  163.25    4.56
   8  -1  19  168.96    4.62
  -8   1 -21   20.41    1.22
  -8  -1 -21   23.51    1.13
   8   1  21   21.11    1.36
  -8   1 -21   20.04    1.24
   8  -1  21   21.82    1.41
  -8   1 -23   19.48    1.22
  -8   1 -23   20.06    1.25
   8   1  23   18.00    1.30
   8  -1  23   19.54    1.36
  -8   1 -25   43.28    1.88
   8   1  25   42.36    2.01
   8  -1  25   44.27    2.09
  -8   1 -27   61.42    2.24
   8   1  27   59.69    2.43
   8  -1  27   61.45    2.50
   8  -1  29    0.61    0.44
  -8   1 -29    0.64    0.38
   8   1  29    0.41    0.46
   8   1  31    0.18    0.37
  -8   1 -31    0.35    0.36
   8  -1  31    0.89    0.49
  -8   1 -33   16.38    0.87
   8   1  33   16.00    1.02
   8  -1  33   18.70    1.12
   8   1  35    6.59    0.59
  -8   1 -35    7.25    0.49
   8  -1  35    7.69    0.67
  -8  -2  40   19.02    0.91
   8   2 -40   20.25    0.93
  -8  -2  38   26.83    1.28
   8   2 -38   27.59    1.29
  -8  -2  36    4.23    0.61
   8   2 -36    4.19    0.61
  -8  -2  34    7.24    0.83
  -8   2  34    7.79    0.77
  -8   2  32   20.76    1.34
   8   2 -30    6.05    0.88
   8   2 -30    6.95    0.63
  -8   2  30    6.41    0.82
   8   2 -28   41.88    2.04
   8   2 -28   46.91    1.62
  -8   2  28   40.13    2.05
   8   2 -26   25.94    1.59
   8   2 -26   30.58    1.55
   8  -2 -26   26.75    1.39
   8  -2 -26   28.23    1.42
   8   2 -26   26.86    1.20
   8   2 -26   31.26    1.26
  -8   2  26   27.24    1.66
   8   2 -24    4.92    0.73
   8   2 -24    4.81    0.67
   8  -2 -24    6.00    0.65
   8  -2 -24    5.11    0.64
  -8   2  24    6.86    0.85
   8   2 -24    5.29    0.54
   8   2 -24    6.28    0.57
   8   2 -22  298.49    6.96
   8  -2 -22  288.85    6.74
   8   2 -22  284.33    6.37
   8  -2 -22  293.69    6.67
   8   2 -22  288.69    6.29
   8   2 -22  293.42    7.10
   8   2 -20   93.75    2.97
   8   2 -20   85.66    2.94
   8   2 -20   86.12    2.48
   8  -2 -20   90.99    2.64
   8  -2 -20   91.09    2.77
   8   2 -20   82.00    2.35
   8   2 -18   13.62    1.02
   8  -2 -18   13.26    0.89
   8   2 -18   12.72    0.80
   8  -2 -18   14.40    0.85
   8   2 -18   12.62    0.98
   8   2 -16   51.20    2.00
   8   2 -16   53.09    2.14
   8   2 -16   56.21    2.18
   8   2 -16   50.83    1.78
   8  -2 -16   53.41    1.76
   8   2 -14  155.97    4.28
   8  -2 -14  159.28    3.76
   8   2 -14  152.36    4.31
   8  -2 -12    5.29    0.47
   8  -2 -10  171.12    3.97
  -8   2   8   19.18    0.91
   8  -2  -8   18.48    0.86
  -8   2   6   37.74    1.33
   8  -2  -6   38.02    1.27
  -8   2   4   74.99    2.13
   8  -2  -4   74.08    2.03
  -8   2   2   15.15    0.81
   8  -2  -2   15.32    0.75
  -8   2   0 1172.31   23.27
  -8  -2   0 1215.97   22.82
  -8  -2  -2  487.09    9.53
  -8   2  -2  477.25    9.96
  -8   2  -4    3.26    0.44
  -8  -2  -4    2.90    0.31
  -8   2  -6    3.22    0.44
  -8  -2  -6    2.90    0.32
  -8   2  -8  373.82    8.14
  -8  -2  -8  383.25    7.79
  -8   2 -10  627.67   13.01
  -8  -2 -10  642.09   12.70
   8   2  10  646.51   13.79
  -8   2 -12   31.70    1.46
  -8  -2 -12   34.62    1.27
   8   2  12   32.75    1.75
  -8   2 -12   31.60    1.42
  -8   2 -14   87.19    2.76
  -8   2 -14   84.04    2.68
  -8  -2 -14   85.80    2.43
   8  -2  14   84.85    2.69
  -8   2 -16  162.82    4.44
  -8   2 -16  165.20    4.35
  -8  -2 -16  167.06    4.06
   8  -2  16  164.89    4.41
  -8   2 -18    1.50    0.47
  -8   2 -18    1.64    0.47
  -8  -2 -18    1.70    0.36
   8  -2  18    1.25    0.44
  -8   2 -20  103.33    3.32
  -8   2 -20  102.11    3.26
  -8  -2 -20  105.86    2.96
   8  -2  20  103.46    3.31
   8  -2  22   34.19    1.72
   8   2  24   25.39    1.67
   8  -2  24   23.35    1.42
   8  -2  26    1.41    0.47
  -8   2 -26    1.38    0.53
  -8   2 -28   48.55    1.93
   8  -2  28   49.52    2.03
  -8   2 -30   27.07    1.28
   8  -2  30   25.80    1.33
   8  -2  32    1.91    0.41
  -8   2 -32    1.93    0.40
   8  -2  34   16.10    0.83
  -8   2 -34   15.89    0.76
   8   3 -37    5.69    0.52
  -8   3  35    2.47    0.45
   8   3 -35    2.29    0.46
   8   3 -33   18.56    1.15
  -8   3  33   18.20    1.18
   8   3 -31   17.55    1.18
   8   3 -31   15.56    0.84
   8   3 -29  157.26    4.58
   8   3 -29  165.25    3.89
  -8   3  29  156.07    4.62
   8   3 -27  148.18    4.50
   8   3 -27  159.67    4.30
   8   3 -27  154.36    3.78
   8   3 -27  151.05    3.70
  -8   3  27  147.79    4.59
   8   3 -25  929.57   18.81
   8   3 -25  935.09   18.20
   8   3 -25  936.02   18.06
  -8   3  25  862.77   19.21
   8   3 -25  884.89   19.09
   8   3 -23  928.23   20.05
   8   3 -23  973.14   19.80
   8   3 -23  991.92   19.20
   8   3 -23  963.02   19.02
   8  -3 -21    3.58    0.53
   8   3 -21    4.28    0.71
   8   3 -21    4.38    0.57
   8  -3 -21    3.60    0.60
   8   3 -21    4.29    0.56
  -8   3  21    3.49    0.72
   8   3 -19    2.15    0.54
   8   3 -19    2.70    0.53
   8   3 -19    2.75    0.49
  -8   3  19    1.21    0.50
   8  -3 -19    2.10    0.42
   8   3 -17   15.72    1.20
   8   3 -17   15.88    1.04
   8  -3 -17   16.35    0.96
   8  -3 -17   14.91    1.04
  -8   3  17   16.71    1.24
   8   3 -15   11.18    1.02
   8  -3 -15   12.44    0.92
   8   3 -15   10.46    0.88
   8  -3 -15   11.68    0.79
  -8   3  15   14.01    1.09
   8  -3 -13    1.25    0.31
   8   3 -13    0.99    0.43
   8   3 -13    1.12    0.47
  -8   3  13    0.93    0.41
   8   3 -11   32.02    1.75
   8   3 -11   36.07    1.80
   8   3 -11   32.79    1.38
   8  -3 -11   33.09    1.33
  -8   3  11   34.37    1.62
   8   3  -9    5.13    0.74
   8   3  -9    5.49    0.65
   8   3  -9    5.49    0.75
   8   3  -9    5.48    0.56
  -8   3   9    5.61    0.64
  -8   3   7   70.13    2.32
   8   3  -7   70.80    2.82
   8   3  -7   77.02    2.56
   8   3  -7   76.40    2.79
   8   3  -7   76.10    2.36
   8   3  -5    1.42    0.49
   8   3  -5    1.65    0.44
   8   3  -5    1.32    0.46
   8   3  -5    1.52    0.37
   8  -3  -5    1.15    0.27
   8   3  -3   13.07    1.14
   8   3  -3   13.06    0.97
   8   3  -3   15.74    1.24
   8   3  -3   13.91    1.08
   8   3  -3   12.71    0.86
   8  -3  -3   14.14    0.79
   8   3  -1   11.93    1.10
   8  -3  -1   12.16    0.74
   8   3   1   32.28    1.85
   8   3   1   28.94    1.38
   8  -3   1   31.29    1.25
   8   3   3    3.41    0.68
   8   3   5    6.24    0.90
   8   3   5    9.11    0.78
   8   3   7 1399.18   28.32
   8   3   7 1348.90   27.13
   8   3   7 1417.50   27.91
  -8   3  -9  254.20    5.90
   8   3   9  260.34    6.19
   8   3   9  267.31    6.82
  -8   3 -11  915.72   18.53
   8   3  11  914.55   18.76
  -8  -3 -11  948.22   18.27
  -8   3 -13  108.91    3.18
   8   3  13  112.06    3.29
  -8  -3 -13  110.31    2.96
  -8   3 -15    1.75    0.47
  -8  -3 -15    2.66    0.42
   8   3  15    2.13    0.48
  -8   3 -17  132.32    3.75
  -8   3 -19    2.00    0.53
  -8   3 -21    7.22    0.77
  -8   3 -23   13.11    0.97
  -8   3 -25    6.49    0.69
  -8   3 -27    0.36    0.37
  -8   3 -29   16.04    0.89
   8   3  31   14.28    1.03
  -8   3 -31   14.80    0.75
  -8   4  32   12.16    0.80
   8   4 -30   17.35    0.79
  -8   4  30   17.68    1.10
   8   4 -28    6.04    0.52
  -8   4  28    5.98    0.77
   8   4 -26  199.20    4.43
   8   4 -26  185.53    4.27
   8   4 -24   52.85    2.02
   8   4 -24   56.09    1.81
   8   4 -24   53.30    1.67
  -8   4  24   51.12    2.35
   8   4 -22  351.46    8.12
   8   4 -22  360.03    7.74
   8   4 -22  357.55    7.54
   8   4 -20    2.41    0.56
   8   4 -20    2.02    0.46
   8   4 -20    2.40    0.47
   8   4 -18  103.51    3.30
   8   4 -18  100.17    3.05
   8   4 -16   45.75    2.08
   8   4 -16   44.88    1.91
   8   4 -14    0.04    0.51
   8   4 -14    0.47    0.47
   8   4 -12  181.47    5.22
   8   4 -12  193.62    5.04
   8   4 -10   24.27    1.58
   8   4 -10   24.77    1.43
   8   4 -10   26.47    1.27
   8  -4 -10   20.82    1.20
  -8   4  10   25.48    1.53
   8   4  -8   32.75    1.82
   8   4  -8   35.06    1.52
   8  -4  -8   31.39    1.48
   8   4  -6   72.26    2.99
   8   4  -6   73.80    2.87
   8   4  -6   76.77    2.51
   8   4  -4   58.94    2.68
   8   4  -4   62.19    2.56
   8   4  -4   56.17    2.15
   8   4  -4   57.70    2.39
  -8   4   4   60.59    2.17
  -8   4   2   75.00    2.52
   8   4  -2   70.76    3.06
   8   4  -2   76.90    2.80
   8   4  -2   75.70    2.88
   8   4  -2   76.06    2.53
   8  -4  -2   67.81    2.16
  -8   4   0   79.00    2.66
   8   4   0   86.48    3.40
   8   4   0   82.46    2.94
   8   4   0   86.12    3.48
   8   4   0   81.83    2.69
   8  -4   0   74.22    2.28
  -8   4  -2   83.74    2.72
   8   4   2   83.56    2.96
   8   4   2   85.10    3.51
   8   4   2   89.74    3.51
  -8   4  -4  686.33   14.19
   8   4   4  700.44   15.31
   8   4   4  717.15   15.56
   8   4   4  706.62   14.24
   8   4   6    1.09    0.65
   8   4   6    0.58    0.62
   8   4   6    0.89    0.48
   8   4   8  470.70   11.68
   8   4   8  493.47   11.86
   8   4   8  493.31   10.68
   8   4  10    7.93    1.14
   8   4  10    7.14    0.77
   8   4  12    0.07    0.55
   8   4  12   -0.04    0.39
   8   4  14   10.00    1.21
   8   4  14    9.94    0.86
   8   4  16    0.81    0.57
   8   4  16    0.71    0.35
  -8   4 -18   18.93    1.00
   8   4  18   19.21    1.55
   8   4  18   19.40    1.05
   8   4  20   39.99    2.20
  -8   4 -20   42.55    1.54
  -8   4 -22   21.16    0.99
   8   4  22   20.76    1.49
   8   4  24   12.53    1.09
  -8   4 -24   13.57    0.73
   8   4  26    3.30    0.58
  -8   4 -26    3.40    0.36
   8   4  28    3.80    0.51
  -8   5  27   13.22    0.74
  -8   5  25    7.55    0.63
   8   5 -23    1.04    0.23
  -8   5  23    0.99    0.37
   8   5 -21    0.63    0.26
  -8   5  21    0.73    0.41
   8   5 -19    0.10    0.25
   8   5 -19    0.60    0.31
  -8   5  19   -0.08    0.37
   8   5 -17   65.14    2.12
   8   5 -17   63.80    1.86
   8   5 -15   11.67    0.85
  -8   5  15   11.84    0.98
   8   5 -13  130.33    3.62
  -8   5  13  126.17    3.73
   8   5 -11   21.29    1.24
   8   5  -9    3.38    0.61
   8   5  -9    3.25    0.58
   8   5  -7    0.21    0.36
   8   5  -7    0.43    0.42
   8   5  -7    0.86    0.37
   8   5  -5    4.67    0.69
   8   5  -5    5.15    0.72
   8   5  -5    5.24    0.61
   8   5  -3    1.03    0.49
   8   5  -3    3.02    0.52
   8   5  -1   30.64    1.70
   8   5  -1   32.46    1.48
   8   5   1   46.50    2.11
   8   5   1   42.97    1.74
   8   5   3    0.50    0.48
   8   5   3    0.38    0.37
   8   5   5   87.48    2.95
   8   5   7    8.07    0.84
   8   5   7    9.50    0.79
   8   5   9   48.33    1.96
   8   5   9   47.90    1.84
   8   5  11   13.84    0.98
   8   5  11   10.88    1.17
   8   5  11   13.15    0.88
   8   5  13    4.03    0.57
   8   5  13    3.22    0.68
   8   5  13    4.22    0.52
   8   5  15    1.20    0.39
   8   5  15    1.74    0.55
   8   5  15    1.42    0.35
   8   5  17   94.47    2.70
   8   5  17   94.34    3.17
   8   5  17  102.97    2.57
   8   5  19   73.68    2.12
   8   5  19   75.36    2.58
   8   5  19   77.21    1.97
   8   5  21   36.31    1.54
   8   6 -14   45.53    1.31
   8   6 -12   19.40    0.81
   8   6 -12   19.15    0.70
   8   6 -10    0.37    0.24
   8   6 -10    0.57    0.23
   8   6  -8    2.82    0.40
   8   6  -6    5.58    0.54
   8   6  -4   16.67    0.90
   8   6  -2   20.53    1.03
   8   6   0   42.54    1.50
   8   6   2   13.59    0.79
   8   6   2   13.96    0.69
   8   6   4   34.17    1.15
   8   6   6    0.19    0.19
   8   6   8    7.93    0.54
  -9   0  41    0.02    0.23
  -9   0  39    0.06    0.33
  -9   0  37   -0.12    0.37
   9   0 -35    0.12    0.36
   9   0 -33    0.31    0.41
   9   0 -31   -0.15    0.52
   9   0 -29    0.25    0.47
   9   0 -27    0.20    0.43
   9   0 -27    0.11    0.24
   9   0 -25    0.10    0.39
   9   0 -25   -0.16    0.26
   9   0 -23    0.59    0.42
   9   0 -23    0.26    0.26
   9   0 -21    3.21    0.56
   9   0 -21    2.46    0.38
   9   0 -19    0.27    0.33
   9   0 -19    0.87    0.25
   9   0 -17    0.56    0.23
   9   0 -15    0.14    0.17
   9   0 -13    0.08    0.17
   9   0 -11    0.40    0.18
  -9   0  11   -0.09    0.18
   9   0  -9    0.05    0.13
  -9   0   9   -0.13    0.19
   9   0  -7    0.38    0.16
  -9   0   7    0.32    0.17
   9   0  -5   -0.02    0.12
  -9   0   5    0.03    0.19
   9   0  -3    0.18    0.15
  -9   0   1    0.03    0.16
  -9   0  -1    0.27    0.14
  -9   0  -1    0.15    0.14
  -9   0  -3    0.49    0.18
  -9   0  -3    0.05    0.14
  -9   0  -5   -0.01    0.15
  -9   0  -5    0.02    0.13
  -9   0  -7    0.02    0.17
  -9   0  -7   -0.01    0.14
  -9   0  -9    0.83    0.23
  -9   0  -9    0.10    0.13
  -9   0 -11    3.25    0.37
  -9   0 -11    0.05    0.14
  -9   0 -13    3.37    0.46
  -9   0 -13    0.04    0.21
  -9   0 -15    0.25    0.32
  -9   0 -15    0.07    0.21
   9   0  15    0.11    0.33
   9   0  17    0.08    0.34
  -9   0 -17   -0.06    0.28
  -9   0 -17   -0.03    0.25
  -9   0 -19    0.12    0.31
   9   0  19    0.44    0.45
   9   0  21   -0.09    0.44
  -9   0 -21    0.06    0.33
   9   0  23    0.15    0.46
  -9   0 -23    0.13    0.34
   9   0  25   -0.19    0.48
  -9   0 -25   -0.03    0.33
   9   0  27    0.19    0.56
  -9   0 -27    0.03    0.31
   9   0  29    0.04    0.46
   9   0  31    0.19    0.45
   9   0  33    0.03    0.36
   9   0  35   -0.12    0.27
   9   1 -40   19.03    0.95
  -9   1  38   26.52    1.23
   9   1 -38   25.18    1.28
  -9   1  36    1.59    0.44
   9   1 -36    1.46    0.49
  -9   1  34   88.01    2.92
   9   1 -34   89.33    3.07
  -9   1  34   85.49    2.85
   9   1 -32    8.31    0.94
   9   1 -32    7.25    0.90
  -9   1  32    5.83    0.73
   9  -1 -30    1.79    0.53
   9   1 -30    0.31    0.46
   9  -1 -28   59.53    2.43
   9   1 -28   64.50    2.62
   9  -1 -26    4.88    0.69
   9   1 -26    3.24    0.67
   9   1 -26    3.41    0.53
   9   1 -26    3.18    0.41
   9  -1 -26    3.32    0.51
   9   1 -24   27.08    1.35
   9   1 -24   25.82    1.09
   9  -1 -24   26.42    1.29
   9   1 -24   24.38    1.53
   9  -1 -24   28.32    1.53
   9  -1 -22    0.28    0.37
   9   1 -22    0.81    0.43
   9  -1 -22   -0.15    0.24
   9   1 -22    1.20    0.35
   9  -1 -22    0.22    0.26
   9   1 -22    0.10    0.22
   9   1 -20   18.42    1.07
   9  -1 -20   20.69    1.04
   9  -1 -20   22.45    1.27
   9  -1 -20   20.78    1.03
   9   1 -20   18.44    0.84
   9   1 -20   19.10    1.24
   9   1 -18   32.48    1.45
   9  -1 -18   32.71    1.27
   9   1 -18   33.76    1.59
   9   1 -18   29.92    1.09
   9  -1 -16   30.60    1.17
   9  -1 -14   40.81    1.37
  -9  -1  14   41.76    1.23
   9  -1 -12    0.54    0.21
  -9  -1  12    0.52    0.17
  -9  -1  10  524.11   10.21
   9  -1 -10  519.54   10.41
   9  -1  -8 1029.20   19.98
  -9  -1   8 1052.26   19.78
  -9   1   8 1028.20   19.92
  -9   1   6  899.12   17.41
   9  -1  -6  906.80   17.43
   9  -1  -4  877.81   16.84
  -9   1   4  863.86   16.83
  -9   1   2   46.19    1.42
  -9   1   2   47.55    1.42
  -9   1   0   18.83    0.83
  -9   1   0   19.82    0.81
  -9   1  -2   48.51    1.51
  -9   1  -2   48.57    1.43
  -9   1  -4  500.03    9.98
  -9   1  -4  502.11   10.16
  -9  -1  -4  505.07    9.96
  -9  -1  -6   29.77    1.04
  -9   1  -6   28.71    1.01
  -9   1  -8  131.97    3.34
  -9  -1  -8  133.28    3.14
  -9   1  -8  134.08    3.07
  -9   1 -10   11.71    0.76
  -9  -1 -10   10.57    0.63
  -9   1 -12  103.06    2.85
  -9   1 -12  103.44    2.92
  -9  -1 -12   98.60    2.62
   9   1  12   99.76    3.08
   9  -1  12  102.02    3.05
  -9   1 -14   61.14    2.08
  -9   1 -14   62.19    2.16
  -9  -1 -14   62.81    1.92
   9   1  14   66.15    2.36
   9  -1  14   62.95    2.29
  -9   1 -16   35.87    1.58
  -9   1 -16   41.56    1.71
   9   1  16   38.54    1.81
   9  -1  16   43.25    1.87
   9   1  18    2.85    0.59
   9  -1  18    3.13    0.63
  -9  -1 -18    2.63    0.40
  -9   1 -18    3.73    0.59
  -9   1 -18    3.34    0.50
  -9   1 -20   76.43    2.61
  -9   1 -20   76.87    2.62
  -9  -1 -20   77.04    2.41
   9   1  20   77.27    2.83
   9  -1  20   77.87    2.87
   9   1  22    3.29    0.65
   9  -1  22    2.56    0.64
  -9   1 -22    2.05    0.50
  -9   1 -24  244.53    5.93
   9   1  24  242.28    6.25
   9  -1  24  240.44    6.31
  -9   1 -26   78.00    2.56
   9   1  26   72.98    2.78
   9  -1  26   74.19    2.83
   9   1  28    6.18    0.78
  -9   1 -28    7.32    0.71
   9  -1  28    7.14    0.87
  -9   1 -30  128.51    3.47
   9   1  30  140.11    3.89
   9  -1  30  135.80    3.93
   9  -1  32    2.93    0.54
  -9   1 -32    2.97    0.41
   9   1  32    2.21    0.47
   9   1  32    3.57    0.63
   9  -1  34   12.60    0.83
   9   1  34   10.98    0.75
  -9   1 -34   12.54    0.62
  -9  -2  39    0.02    0.24
   9   2 -39    0.12    0.26
  -9  -2  37   17.34    1.05
   9   2 -37   16.90    1.04
  -9  -2  35   92.83    2.92
  -9   2  35   82.63    2.72
  -9   2  33    1.68    0.47
  -9   2  31    0.09    0.37
   9   2 -29    3.52    0.68
   9   2 -29    2.68    0.42
  -9   2  29    2.76    0.65
   9   2 -27    3.11    0.64
   9   2 -27    3.99    0.63
   9   2 -27    3.32    0.45
   9   2 -27    2.83    0.46
  -9   2  27    3.63    0.70
   9   2 -25   29.32    1.67
   9  -2 -25   29.97    1.47
   9   2 -25   30.34    1.55
   9   2 -25   31.40    1.26
   9  -2 -25   30.57    1.47
   9   2 -25   28.93    1.24
  -9   2  25   28.84    1.72
   9   2 -23  166.78    4.48
   9  -2 -23  162.06    4.30
   9   2 -23  158.61    3.92
   9  -2 -23  162.37    4.23
   9   2 -23  157.81    4.58
   9   2 -21  721.42   14.45
   9   2 -21  676.42   13.75
   9  -2 -21  683.81   14.03
   9  -2 -21  679.21   14.16
   9   2 -21  667.80   14.53
   9   2 -19   22.53    1.32
   9   2 -19   23.29    1.08
   9  -2 -19   22.62    1.14
   9   2 -19   22.70    1.04
   9   2 -19   22.38    1.35
   9  -2 -19   22.60    1.23
   9   2 -17    9.98    0.90
   9   2 -17    8.87    0.87
   9   2 -17    8.75    0.68
   9  -2 -17    9.35    0.69
   9   2 -17    9.30    0.64
   9   2 -17    8.53    0.81
   9   2 -15   97.90    3.22
   9   2 -15  103.75    3.23
   9   2 -15   95.41    2.73
   9  -2 -15   96.88    2.69
   9   2 -15   99.17    3.03
   9   2 -13  206.65    5.44
   9   2 -13  211.75    5.41
   9  -2 -13  212.85    4.83
   9   2 -11  323.07    7.97
   9   2 -11  334.44    7.91
  -9   2   9  304.93    6.54
  -9   2   7  285.38    6.21
  -9   2   5  794.80   15.70
  -9   2   3  587.17   11.88
  -9   2   1  502.92   10.33
  -9   2  -1 1080.65   21.15
  -9   2  -3  743.29   14.68
  -9  -2  -3  722.95   14.24
  -9   2  -5   35.76    1.43
  -9  -2  -5   32.45    1.14
   9   2   5   32.22    1.73
  -9   2  -7   61.56    2.03
  -9  -2  -7   59.57    1.73
   9   2   7   57.60    2.44
  -9   2  -7   57.26    1.95
  -9   2  -9   77.07    2.37
  -9   2  -9   74.73    2.38
  -9  -2  -9   72.56    2.07
   9   2   9   76.20    2.88
   9   2  11    2.00    0.57
  -9   2 -11    0.48    0.34
  -9  -2 -11    1.43    0.31
  -9   2 -11    0.16    0.31
  -9   2 -13   25.16    1.29
  -9  -2 -13   27.13    1.15
   9   2  13   26.87    1.65
   9  -2  13   26.54    1.37
  -9   2 -15  224.26    5.56
  -9  -2 -15  227.33    5.24
   9   2  15  231.65    6.23
   9  -2  15  231.11    5.70
  -9   2 -15  226.29    5.68
  -9   2 -17   42.64    1.86
  -9   2 -17   40.60    1.78
  -9  -2 -17   41.74    1.57
   9   2  17   39.73    2.10
   9  -2  17   38.04    1.81
  -9   2 -19  204.60    5.32
   9   2  19  214.40    5.97
   9  -2  19  207.24    5.44
   9  -2  21    1.32    0.47
   9   2  21    0.53    0.52
   9   2  23  180.27    5.30
   9  -2  23  171.25    4.79
  -9   2 -25   99.60    3.08
   9   2  25  108.01    3.66
   9  -2  25   97.26    3.23
   9  -2  27    1.66    0.47
  -9   2 -27    2.09    0.50
  -9   2 -29   21.69    1.12
   9  -2  29   20.59    1.17
  -9   2 -31   13.04    0.79
   9  -2  31   12.86    0.84
  -9   2 -33   52.97    1.59
   9  -2  33   58.38    1.73
   9   3 -36   13.57    0.80
  -9   3  36   12.03    0.75
   9   3 -34   27.58    1.30
  -9   3  34   26.18    1.31
   9   3 -32    6.76    0.75
   9   3 -30   37.54    1.34
   9   3 -30   36.65    1.77
  -9   3  30   35.27    1.76
   9   3 -28  180.30    5.08
   9   3 -28  193.25    4.37
   9   3 -28  184.04    4.30
  -9   3  28  181.31    5.21
   9   3 -26   25.41    1.13
   9   3 -26   24.81    1.11
   9   3 -26   23.52    1.53
   9   3 -24   29.33    1.27
   9   3 -24   25.80    1.16
   9   3 -22    8.99    0.74
   9   3 -22    9.48    0.72
   9   3 -20  488.34   11.04
   9   3 -20  520.49   10.59
   9  -3 -20  499.61   10.65
   9   3 -20  502.51   10.35
  -9   3  20  470.55   11.27
   9   3 -18  297.69    7.28
   9   3 -18  292.97    6.79
   9  -3 -18  299.70    6.75
  -9   3  18  293.57    7.40
   9   3 -16  777.87   16.10
   9   3 -16  754.09   15.56
   9  -3 -16  771.97   15.36
  -9   3  16  754.43   16.08
   9  -3 -16  736.30   15.60
   9   3 -14  478.46   10.68
   9   3 -14  480.74   10.71
   9   3 -14  445.37   10.10
   9  -3 -14  474.70    9.87
  -9   3  14  466.00   10.52
   9   3 -12   43.96    2.09
   9   3 -12   43.59    1.85
   9   3 -12   39.19    1.96
   9  -3 -12   42.02    1.58
  -9   3  12   40.57    1.87
   9   3 -10    7.94    0.92
   9   3 -10    6.73    0.75
   9   3 -10    6.17    0.80
   9   3 -10    8.64    0.71
   9  -3 -10    6.20    0.57
  -9   3  10    6.73    0.72
  -9   3   8    8.50    0.71
   9   3  -8    8.95    0.97
   9   3  -8    7.97    0.78
   9   3  -8    8.92    0.92
   9   3  -8    9.35    0.72
   9  -3  -8    9.14    0.69
  -9   3   6  220.76    5.18
   9   3  -6  204.25    5.82
   9   3  -6  202.48    5.27
   9   3  -6  212.67    5.70
   9   3  -6  218.07    5.10
   9  -3  -6  215.62    4.96
   9   3  -4    0.28    0.47
   9   3  -4    0.04    0.34
  -9   3   4    0.12    0.26
   9   3  -4    0.49    0.42
   9  -3  -4    0.02    0.22
   9   3  -2    0.34    0.47
   9   3  -2    0.82    0.39
  -9   3   2    0.67    0.32
   9   3  -2    0.56    0.42
   9  -3  -2    0.70    0.28
   9   3  -2    0.36    0.33
  -9   3   0   13.73    0.91
   9   3   0   12.25    1.19
   9   3   0   12.79    0.98
   9   3   0   12.93    1.18
   9   3   0   10.90    0.83
   9  -3   0   13.75    0.83
  -9   3  -2    8.37    0.74
   9   3   2    8.90    1.02
   9   3   2    7.52    0.72
  -9   3  -4  108.65    3.20
   9   3   4  112.41    3.95
   9   3   4  104.59    3.11
  -9   3  -6   87.07    2.78
   9   3   6   91.01    3.52
   9   3   6   83.34    2.69
   9   3   6   87.29    3.24
  -9   3  -8  510.44   10.66
  -9   3  -8  507.58   11.04
   9   3   8  494.32   12.02
   9   3   8  513.19   10.89
   9   3   8  527.01   11.75
  -9   3 -10    0.12    0.33
   9   3  10    0.74    0.58
  -9   3 -10    0.31    0.36
   9   3  10   -0.03    0.36
   9   3  10   -0.06    0.43
  -9   3 -12  299.18    7.24
   9   3  12  309.72    7.01
   9   3  12  316.85    7.86
  -9   3 -12  298.79    6.91
  -9   3 -14   74.63    2.49
  -9   3 -16  850.54   17.30
  -9   3 -18    8.17    0.80
  -9   3 -20   77.44    2.58
  -9   3 -22    0.36    0.36
  -9   3 -24    2.84    0.50
  -9   3 -26   17.53    0.98
   9   3  28   12.65    1.06
  -9   3 -28   13.39    0.79
  -9   3 -30    0.29    0.23
   9   3  30    0.14    0.31
  -9   4  33    3.62    0.41
  -9   4  31   41.17    1.61
   9   4 -29    4.93    0.45
   9   4 -27    6.16    0.52
   9   4 -27    5.48    0.47
  -9   4  27    6.18    0.79
   9   4 -25    4.19    0.56
   9   4 -25    4.36    0.50
   9   4 -25    3.83    0.45
  -9   4  25    3.06    0.66
   9   4 -23  110.83    3.29
   9   4 -23  114.86    2.98
   9   4 -23  109.77    2.83
   9   4 -21  343.35    7.87
   9   4 -21  343.56    7.47
   9   4 -21  340.48    7.30
   9   4 -19  338.16    7.89
   9   4 -19  344.16    7.54
   9   4 -19  333.61    7.29
   9   4 -17    0.13    0.41
   9   4 -17    0.10    0.43
   9   4 -15  111.04    3.61
   9   4 -15  108.50    3.32
   9   4 -13   83.66    3.04
   9   4 -13   77.80    2.76
   9   4 -11   41.51    2.10
   9   4  -9  123.38    4.12
   9   4  -9  128.00    4.13
   9   4  -9  128.68    3.57
   9   4  -7   12.91    1.22
   9   4  -7   10.89    1.05
   9   4  -7   11.41    1.11
   9   4  -7   12.20    0.92
   9   4  -5   34.13    1.99
   9   4  -5   32.57    1.75
   9   4  -5   35.52    1.91
   9   4  -5   35.20    1.59
   9  -4  -5   33.35    1.38
   9   4  -3    1.87    0.64
   9   4  -3    1.78    0.57
   9   4  -3    1.45    0.59
   9   4  -3    2.12    0.51
   9  -4  -3    1.35    0.35
   9   4  -1   85.25    3.39
   9   4  -1   78.61    2.90
   9   4  -1   84.80    3.11
   9   4  -1   74.13    2.59
   9  -4  -1   75.17    2.31
   9   4   1   29.69    1.96
   9   4   1   30.18    1.69
   9   4   1   31.61    1.81
   9   4   1   35.36    2.16
   9   4   3  134.05    4.58
   9   4   3  130.04    4.00
   9   4   3  129.57    4.61
   9   4   3  130.13    3.74
   9   4   5    7.57    1.08
   9   4   5    6.11    0.83
   9   4   5    7.99    1.10
   9   4   5    8.53    0.83
   9   4   7    2.60    0.81
   9   4   7    2.49    0.77
   9   4   7    1.86    0.52
   9   4   9  655.64   14.87
   9   4   9  632.04   14.86
   9   4   9  663.24   13.68
   9   4  11    5.45    0.95
   9   4  11    6.04    0.72
   9   4  13  257.43    7.32
   9   4  13  277.45    6.36
   9   4  15  162.11    5.29
   9   4  15  181.52    4.42
   9   4  17   36.81    2.07
   9   4  17   36.42    1.45
   9   4  19  147.28    4.75
  -9   4 -19  164.79    3.88
  -9   4 -21    0.35    0.27
   9   4  21    0.36    0.43
   9   4  23   25.37    1.49
  -9   4 -23   26.83    1.04
   9   4  25    8.39    0.74
   9   4  25    9.02    0.82
  -9   4 -25    9.28    0.53
   9   5 -26    3.77    0.32
  -9   5  26    4.32    0.45
   9   5 -24    0.83    0.26
   9   5 -24    0.11    0.18
  -9   5  24    0.40    0.31
   9   5 -22    1.00    0.30
   9   5 -22    0.33    0.22
  -9   5  22    0.12    0.29
   9   5 -20   49.28    1.68
   9   5 -20   49.12    1.57
   9   5 -20   51.08    1.47
  -9   5  20   50.58    1.90
   9   5 -18    0.24    0.28
   9   5 -18   -0.02    0.26
   9   5 -18    0.31    0.31
  -9   5  18    0.03    0.35
   9   5 -16    0.26    0.32
   9   5 -16    0.41    0.33
   9   5 -16    0.53    0.35
  -9   5  16    0.29    0.36
   9   5 -14    0.74    0.34
   9   5 -14    0.47    0.38
   9   5 -12   21.19    1.21
   9   5 -12   20.67    1.18
   9   5 -10   33.86    1.61
   9   5 -10   30.80    1.54
   9   5  -8   33.32    1.64
   9   5  -8   32.97    1.61
   9   5  -6    5.23    0.75
   9   5  -6    4.26    0.56
   9   5  -4    0.55    0.45
   9   5  -4    1.76    0.41
   9   5  -2    0.19    0.41
   9   5  -2    0.59    0.48
   9   5  -2    0.33    0.35
   9   5   0    9.32    0.91
   9   5   0   10.98    1.04
   9   5   0   10.02    0.81
   9   5   2   20.94    1.41
   9   5   2   20.55    1.29
   9   5   2   21.39    1.16
   9   5   4    3.61    0.67
   9   5   4    4.51    0.69
   9   5   6    4.81    0.75
   9   5   6    4.05    0.63
   9   5   6    3.27    0.52
   9   5   8   21.63    1.37
   9   5   8   22.08    1.24
   9   5   8   22.83    1.15
   9   5  10    2.07    0.47
   9   5  10    2.04    0.41
   9   5  12   17.32    1.02
   9   5  12   17.27    0.93
   9   5  14   11.71    0.80
   9   5  14   11.59    1.01
   9   5  14   12.09    0.72
   9   5  16    3.17    0.42
   9   5  16    2.62    0.54
   9   5  16    3.34    0.38
   9   5  18    0.16    0.22
   9   6 -11   15.84    0.62
   9   6  -9    1.87    0.27
   9   6   3    0.30    0.24
   9   6   5    0.16    0.21
 -10   0  40    6.93    0.61
 -10   0  38   24.57    1.30
 -10   0  36   24.09    1.39
  10   0 -36   23.68    1.26
  10   0 -34  161.74    4.45
  10   0 -32   68.52    2.70
  10   0 -30  197.05    5.51
  10   0 -28   37.81    1.96
  10   0 -26    5.69    0.81
  10   0 -26    7.26    0.67
  10   0 -24   23.60    1.19
  10   0 -24   23.95    1.51
  10   0 -22  136.07    4.06
  10   0 -22  131.89    3.50
  10   0 -20    0.29    0.37
  10   0 -20    0.03    0.20
  10   0 -18    1.38    0.41
  10   0 -18    1.87    0.32
  10   0 -16    4.08    0.56
  10   0 -16    2.67    0.34
  10   0 -14   15.98    0.76
 -10   0  12  586.85   11.72
  10   0 -12  596.96   11.69
  10   0 -10 1062.82   20.39
 -10   0  10 1063.64   20.45
 -10   0   8  818.19   15.79
  10   0  -8  812.23   15.74
  10   0  -6  158.18    3.49
 -10   0   6  157.42    3.51
  10   0  -4   60.38    1.58
 -10   0   2   72.71    1.83
  10   0  -2   68.66    1.79
 -10   0   0 2237.55   42.21
 -10   0  -2   78.52    1.96
 -10   0  -4  468.94    9.29
 -10   0  -6   52.06    1.45
 -10   0  -8    8.60    0.49
 -10   0 -10   83.80    2.44
 -10   0 -10   81.81    2.07
 -10   0 -12  469.29    9.85
 -10   0 -14   32.97    1.42
 -10   0 -16    8.60    0.73
  10   0  16    8.71    0.91
 -10   0 -18   49.32    1.85
  10   0  18   47.98    2.16
 -10   0 -20  519.80   10.87
  10   0  20  501.76   11.59
 -10   0 -22   21.74    1.18
  10   0  22   22.40    1.52
  10   0  24    0.64    0.54
 -10   0 -24    0.68    0.35
  10   0  26    2.25    0.64
 -10   0 -26    2.28    0.43
  10   0  28    0.39    0.46
  10   0  30  129.34    3.76
  10   0  32   97.83    2.93
  10   0  34   29.28    1.24
  10   1 -39   -0.15    0.29
 -10   1  37    2.99    0.46
  10   1 -37    2.48    0.49
 -10   1  35   23.52    1.28
  10   1 -35   23.31    1.38
 -10   1  35   22.50    1.24
  10   1 -33    1.07    0.59
 -10   1  33    1.48    0.45
  10   1 -31   22.89    1.50
  10  -1 -31   21.18    1.34
  10  -1 -29    2.73    0.59
  10   1 -29    3.16    0.71
  10  -1 -27    0.23    0.36
  10   1 -27    0.05    0.45
  10   1 -25   19.09    1.14
  10  -1 -25   20.85    1.17
  10  -1 -25   21.31    1.35
  10   1 -25   22.36    1.45
  10   1 -23   29.97    1.70
  10   1 -23   32.43    1.48
  10  -1 -23   32.17    1.41
  10   1 -23   28.97    1.18
  10  -1 -23   32.46    1.65
  10   1 -21   36.26    1.83
  10   1 -21   36.21    1.58
  10  -1 -21   37.29    1.49
  10  -1 -21   35.11    1.70
  10   1 -21   34.98    1.27
  10  -1 -21   35.93    1.48
  10   1 -19  108.52    3.16
  10  -1 -19  112.78    2.96
  10   1 -19  106.40    2.70
  10  -1 -19  110.26    3.32
  10   1 -19  108.18    3.41
  10   1 -17  175.23    4.76
  10  -1 -17  179.16    4.67
  10   1 -17  179.83    4.62
  10   1 -17  191.93    4.78
  10  -1 -17  191.09    4.33
  10   1 -17  179.04    4.06
  10   1 -15   57.64    2.17
 -10  -1  15   60.84    1.69
  10  -1 -15   60.43    1.82
 -10  -1  13   95.58    2.32
  10  -1 -13   94.35    2.48
  10  -1 -11  132.11    3.18
 -10  -1  11  133.71    3.02
  10  -1  -9  182.05    4.12
 -10  -1   9  182.45    3.94
  10  -1  -7  130.62    3.14
 -10  -1   7  139.01    3.02
 -10   1   7  132.02    3.08
 -10   1   5  278.79    5.89
 -10  -1   5  286.47    5.78
  10  -1  -5  281.07    5.94
  10  -1  -3    0.19    0.19
 -10   1   3    0.12    0.19
 -10   1   1  391.24    8.09
 -10   1   1  398.87    8.11
 -10   1  -1   14.25    0.74
 -10   1  -1   14.58    0.73
 -10   1  -3    1.06    0.28
 -10   1  -3    1.31    0.27
 -10   1  -5    5.46    0.44
 -10   1  -5    6.35    0.53
 -10   1  -7  116.57    2.79
 -10   1  -7  109.03    2.94
 -10  -1  -9  107.70    2.76
  10   1   9  107.82    3.25
  10  -1   9  106.02    3.17
  10  -1  11    0.14    0.32
 -10   1 -11   -0.12    0.28
 -10   1 -11   -0.08    0.25
  10   1  11    0.34    0.35
 -10  -1 -13    1.34    0.32
  10  -1  13    0.62    0.40
 -10   1 -13    1.56    0.40
 -10   1 -13    0.15    0.25
  10   1  13    0.24    0.35
 -10  -1 -15    1.20    0.33
  10   1  15    0.50    0.40
  10  -1  15    0.71    0.42
 -10   1 -15    0.66    0.38
 -10   1 -15    0.88    0.35
 -10   1 -17    8.89    0.80
  10   1  17   10.02    0.95
 -10   1 -17    9.04    0.83
  10  -1  17   10.95    0.98
 -10   1 -19   69.69    2.47
 -10  -1 -19   68.10    2.24
 -10   1 -19   72.87    2.47
  10   1  19   69.70    2.69
  10  -1  19   70.31    2.74
 -10   1 -21   15.59    1.12
  10   1  21   17.55    1.29
  10  -1  21   15.62    1.26
 -10   1 -23   57.23    2.16
  10   1  23   58.83    2.44
  10  -1  23   55.20    2.41
  10   1  25    0.36    0.44
  10  -1  25   -0.19    0.50
 -10   1 -25    0.10    0.40
 -10   1 -27   37.38    1.58
  10   1  27   37.58    1.83
  10  -1  27   38.84    1.92
 -10   1 -29   40.20    1.54
  10   1  29   41.13    1.81
  10  -1  29   43.39    1.88
  10   1  31    3.20    0.53
  10  -1  31    2.82    0.52
 -10   1 -31    2.97    0.39
  10   1  31    3.69    0.63
 -10   1 -33  114.25    2.67
  10  -1  33  114.36    3.08
  10   1  33  115.12    3.16
  10   1  33  112.89    3.01
  10   2 -40    6.53    0.48
 -10  -2  38    6.52    0.59
  10   2 -38    6.93    0.61
 -10  -2  36    0.28    0.31
  10   2 -36    0.71    0.42
 -10   2  36    0.44    0.29
 -10   2  34    9.23    0.82
 -10   2  32   12.22    1.01
 -10   2  30   84.28    3.03
  10   2 -30   85.55    2.99
  10   2 -28   47.82    1.94
  10   2 -28   43.20    1.51
 -10   2  28   41.62    2.08
  10   2 -28   41.33    2.00
  10   2 -26    3.06    0.65
  10   2 -26    3.44    0.61
  10   2 -26    3.64    0.46
 -10   2  26    3.75    0.73
  10   2 -24  720.29   14.80
  10  -2 -24  694.23   14.60
  10   2 -24  702.66   14.08
  10   2 -24  710.15   15.07
  10   2 -22  750.41   15.29
  10   2 -22  729.24   14.56
  10   2 -22  739.68   15.52
  10  -2 -22  736.77   15.10
  10   2 -22  756.66   14.58
  10   2 -20  646.22   13.49
  10   2 -20  626.78   12.79
  10   2 -20  630.49   12.74
  10  -2 -20  644.98   13.27
  10   2 -20  624.93   13.59
  10   2 -18    0.08    0.35
  10   2 -18    0.17    0.35
  10   2 -18    0.41    0.28
  10   2 -18    0.51    0.29
  10   2 -16   11.87    0.99
  10   2 -16   10.30    0.94
  10   2 -16   11.23    0.75
  10   2 -16   10.24    0.89
  10   2 -14   57.39    2.16
  10   2 -14   58.31    2.35
  10   2 -14   57.33    2.29
  10   2 -12  129.05    3.69
  10   2 -12  122.48    3.93
  10   2 -12  127.50    3.88
  10   2 -10   55.11    2.18
  10   2 -10   52.78    1.96
 -10  -2  10   52.22    1.46
  10   2  -8    3.14    0.62
 -10   2   8    2.89    0.39
 -10   2   6  572.56   11.16
  10   2  -6  549.75   11.22
  10   2  -4    1.00    0.47
  10   2  -4    1.21    0.31
  10  -2  -4    0.66    0.26
 -10   2   2   93.35    2.55
  10   2  -2   86.04    2.49
  10   2  -2   90.09    3.05
  10  -2  -2   86.97    2.44
 -10   2   0    1.40    0.35
  10   2   0    1.55    0.36
  10   2   0    1.31    0.50
 -10   2  -2   10.42    0.75
  10   2   2   10.00    0.69
  10   2   2   10.07    0.98
 -10   2  -2   10.15    0.70
 -10   2  -4    5.10    0.54
 -10   2  -4    5.31    0.57
  10   2   4    4.47    0.48
  10   2   4    4.79    0.74
 -10   2  -6  605.29   12.37
 -10   2  -6  597.27   12.48
  10   2   6  595.27   12.24
 -10  -2  -6  609.65   12.06
  10   2   6  618.49   13.35
 -10  -2  -8    1.70    0.32
 -10   2  -8    1.62    0.39
 -10   2  -8    1.42    0.39
  10   2   8    1.45    0.58
 -10   2 -10  158.35    4.07
 -10   2 -10  160.66    4.16
 -10  -2 -10  156.67    3.80
  10   2  10  156.53    4.78
 -10   2 -12   47.38    1.90
 -10  -2 -12   50.28    1.70
  10   2  12   51.13    2.39
 -10   2 -12   50.73    1.91
  10  -2  14    2.53    0.55
 -10  -2 -14    2.98    0.43
 -10   2 -14    2.60    0.53
 -10   2 -14    3.66    0.57
  10   2  14    2.86    0.73
 -10   2 -16   73.36    2.54
 -10  -2 -16   70.22    2.23
  10   2  16   72.62    2.99
 -10   2 -16   71.25    2.49
  10  -2  16   74.17    2.66
  10  -2  18   85.21    2.96
  10   2  18   85.11    3.34
 -10   2 -18   86.32    2.82
  10   2  20   88.41    3.38
  10  -2  20   84.33    2.97
  10   2  22    2.48    0.73
  10  -2  22    2.62    0.59
  10  -2  24    0.64    0.45
  10   2  24    0.78    0.51
 -10   2 -26   23.66    1.22
  10   2  26   24.60    1.54
  10  -2  26   21.70    1.30
 -10   2 -28   16.75    0.95
  10  -2  28   16.83    1.04
 -10   2 -30    8.33    0.61
  10  -2  30    7.63    0.67
 -10   2 -32    0.77    0.25
  10   3 -37    3.80    0.40
  10   3 -35    2.14    0.39
 -10   3  35    2.82    0.44
  10   3 -33    0.19    0.32
  10   3 -31   59.24    2.23
  10   3 -31   59.06    1.73
 -10   3  31   58.77    2.26
  10   3 -29    2.20    0.57
  10   3 -29    1.66    0.35
 -10   3  29    2.09    0.57
  10   3 -27  137.61    4.10
  10   3 -27  128.15    3.73
  10   3 -27  137.12    3.33
  10   3 -27  131.43    3.32
  10   3 -25  254.13    6.67
  10   3 -25  269.36    5.85
  10   3 -25  269.52    5.83
 -10   3  25  245.85    6.74
  10   3 -23   22.57    1.09
  10   3 -23   21.45    1.05
 -10   3  23   19.82    1.44
  10   3 -21   24.49    1.18
 -10   3  21   21.25    1.47
  10   3 -19  548.70   11.32
 -10   3  19  526.88   12.09
  10   3 -17  269.78    6.25
  10  -3 -17  271.35    6.19
 -10   3  17  254.17    6.79
  10   3 -15   72.16    2.46
  10  -3 -15   72.14    2.30
 -10   3  15   70.73    2.74
  10   3 -13    2.24    0.52
  10   3 -13    1.89    0.55
 -10   3  13    3.28    0.60
  10  -3 -13    3.71    0.49
  10   3 -11    0.41    0.44
  10   3 -11    0.10    0.43
  10   3  -9   61.31    2.31
  10   3  -9   64.47    2.62
  10   3  -9   63.86    2.16
  10  -3  -9   62.38    2.05
  10   3  -7   20.12    1.48
  10   3  -7   21.54    1.26
  10   3  -7   21.39    1.45
  10   3  -7   22.64    1.19
  10  -3  -7   23.99    1.16
 -10   3   7   21.70    1.14
 -10   3   5    7.63    0.70
  10   3  -5    6.63    0.72
  10   3  -5    5.55    0.87
  10   3  -5    7.54    0.89
  10  -3  -5    7.49    0.63
 -10   3   3   19.47    1.10
  10   3  -3   19.50    1.48
  10   3  -3   18.21    1.19
  10   3  -3   18.00    1.06
  10  -3  -3   18.22    0.99
 -10   3   1   23.42    1.23
  10   3  -1   23.70    1.68
  10   3  -1   22.77    1.32
  10   3  -1   23.03    1.59
  10   3  -1   23.08    1.21
  10  -3  -1   23.86    1.15
 -10   3  -1   63.70    2.18
  10   3   1   55.36    2.71
  10   3   1   58.40    2.23
  10   3   1   60.30    2.70
  10   3   1   56.87    2.09
  10  -3   1   58.20    1.98
 -10   3  -3  192.26    4.79
  10   3   3  182.83    4.84
  10   3   3  196.34    5.65
  10   3   3  177.65    4.65
  10  -3   3  187.39    4.56
  10   3   5    1.75    0.62
 -10   3  -5    1.56    0.48
  10   3   5    1.57    0.44
 -10   3  -7  349.95    8.02
 -10   3  -7  343.97    7.66
  10   3   7  354.28    8.99
  10   3   7  359.20    7.86
  10   3   7  351.87    8.70
 -10   3  -9  826.67   16.27
 -10   3  -9  805.29   16.62
  10   3   9  793.78   17.68
  10   3   9  786.19   16.36
  10   3   9  815.58   17.38
 -10   3 -11  853.61   17.31
 -10   3 -11  858.10   17.66
  10   3  11  839.29   18.66
  10   3  11  872.96   17.36
  10   3  11  867.45   18.38
  10   3  13   75.26    3.22
  10   3  13   75.50    3.04
 -10   3 -13   74.66    2.48
  10   3  15   63.97    2.93
  10   3  15   65.79    2.78
 -10   3 -15   64.91    2.26
 -10   3 -17    9.05    0.82
 -10   3 -19   39.68    1.67
  10   3  21    6.78    0.92
 -10   3 -21    8.23    0.75
  10   3  23   13.09    1.20
 -10   3 -23   15.01    0.93
 -10   3 -25    1.74    0.41
  10   3  25    1.78    0.53
 -10   3 -27    0.57    0.30
  10   3  27    0.51    0.38
 -10   3 -29    1.09    0.27
 -10   4  32    5.71    0.51
  10   4 -30    7.21    0.46
  10   4 -28   77.58    2.00
 -10   4  28   71.46    2.51
  10   4 -26   24.37    1.18
  10   4 -26   23.48    0.98
  10   4 -26   23.29    0.95
 -10   4  26   23.41    1.40
  10   4 -24  145.00    3.87
  10   4 -24  150.41    3.54
  10   4 -24  145.04    3.46
 -10   4  24  143.53    4.30
  10   4 -22   99.64    3.10
  10   4 -22  105.19    2.80
  10   4 -22  103.50    2.71
  10   4 -20   17.03    1.16
  10   4 -20   19.45    1.04
  10   4 -20   17.99    0.96
  10   4 -18  268.80    6.65
  10   4 -18  276.30    6.29
  10   4 -18  271.39    6.09
  10   4 -16  207.18    5.46
  10   4 -16  201.69    5.09
  10   4 -14   20.68    1.38
  10   4 -14   18.54    1.20
  10   4 -12  274.34    6.89
  10   4 -12  256.38    6.43
  10   4 -10   23.58    1.60
  10   4 -10   23.19    1.45
  10   4 -10   23.52    1.58
  10   4  -8   16.63    1.38
  10   4  -8   16.33    1.23
  10   4  -8   16.55    1.34
  10   4  -8   17.13    1.10
  10   4  -6    3.72    0.80
  10   4  -6    3.87    0.69
  10   4  -6    5.97    0.84
  10   4  -6    4.07    0.61
  10   4  -4    6.12    0.94
  10   4  -4    7.16    0.86
  10   4  -4    6.06    0.86
  10   4  -4    7.76    0.78
  10   4  -2   28.11    1.90
  10   4  -2   29.30    1.66
  10   4  -2   29.97    1.78
  10   4   0   49.61    2.55
  10   4   0   51.36    2.21
  10   4   0   53.27    2.44
  10   4   0   51.88    2.04
  10   4   2  194.97    5.99
  10   4   2  199.99    5.39
  10   4   2  203.41    5.71
  10   4   2  205.61    6.18
  10   4   2  206.08    5.15
  10   4   4  107.29    4.04
  10   4   4  111.09    3.53
  10   4   4  112.72    3.77
  10   4   4  110.67    4.13
  10   4   4  110.55    3.31
  10   4   6   37.98    2.23
  10   4   6   37.76    1.84
  10   4   6   36.72    2.22
  10   4   6   36.09    1.66
  10   4   8  354.47    9.14
  10   4   8  341.68    8.27
  10   4   8  359.77    9.20
  10   4   8  375.64    8.12
  10   4  10  296.99    8.03
  10   4  10  300.27    7.21
  10   4  10  299.32    8.06
  10   4  10  315.99    7.02
  10   4  12  201.93    6.01
  10   4  12  205.72    5.31
  10   4  12  199.75    6.01
  10   4  14    3.27    0.56
  10   4  14    2.71    0.69
  10   4  14    3.73    0.51
  10   4  16  108.99    3.78
  10   4  18    4.78    0.74
 -10   4 -18    5.16    0.51
  10   4  20   27.49    1.58
  10   4  20   26.73    1.56
 -10   4 -20   29.44    1.12
  10   4  22   72.99    2.58
  10   4  22   70.20    2.56
 -10   4 -22   77.00    2.01
  10   4  24    0.36    0.32
  10   4  24    0.52    0.33
  10   5 -25   43.82    1.19
  10   5 -23   37.74    1.14
  10   5 -23   36.64    1.08
 -10   5  23   37.67    1.39
  10   5 -21  103.00    2.66
  10   5 -21  103.83    2.51
  10   5 -21  102.62    2.42
 -10   5  21   99.84    2.82
  10   5 -19    6.80    0.59
  10   5 -19    7.93    0.56
  10   5 -19    7.07    0.51
 -10   5  19    7.01    0.65
  10   5 -17  130.08    3.38
  10   5 -17  130.95    3.23
  10   5 -17  130.25    3.08
 -10   5  17  120.49    3.43
  10   5 -15    0.21    0.33
  10   5 -15   -0.27    0.32
  10   5 -15    0.08    0.31
  10   5 -13   99.20    2.97
  10   5 -13   98.65    2.84
  10   5 -11    9.59    0.84
  10   5 -11    8.99    0.80
  10   5  -9    0.38    0.38
  10   5  -9    0.03    0.43
  10   5  -7   15.73    1.13
  10   5  -5    0.60    0.43
  10   5  -5    0.36    0.43
  10   5  -3   10.06    0.96
  10   5  -3    9.49    0.88
  10   5  -3    9.64    0.79
  10   5  -1    4.64    0.71
  10   5  -1    4.45    0.67
  10   5  -1    4.46    0.58
  10   5   1    2.62    0.63
  10   5   1    3.55    0.59
  10   5   3   10.38    0.98
  10   5   3    9.02    0.84
  10   5   5   34.18    1.71
  10   5   5   29.39    1.45
  10   5   5   32.98    1.38
  10   5   7   17.00    1.18
  10   5   7   16.98    1.05
  10   5   7   16.49    0.93
  10   5   9   36.99    1.71
  10   5   9   36.52    1.52
  10   5   9   36.53    1.41
  10   5  11    0.45    0.36
  10   5  11    0.23    0.32
  10   5  11    0.65    0.30
  10   5  13   24.60    1.09
  10   5  13   25.07    1.01
  10   5  15    3.32    0.40
  10   5  15    3.98    0.37
  10   6  -8    1.11    0.24
  10   6  -8    1.44    0.23
  10   6  -6   14.73    0.69
  10   6  -4    2.80    0.35
  10   6  -2    1.20    0.27
  10   6   0   43.79    1.38
  10   6   2    3.74    0.37
 -11   0  41    0.17    0.21
 -11   0  39    0.03    0.27
 -11   0  37    0.07    0.32
  11   0 -37    0.08    0.31
  11   0 -35   -0.21    0.36
 -11   0  35   -0.03    0.26
  11   0 -33   -0.13    0.44
  11   0 -31   -0.29    0.45
  11   0 -29    0.40    0.55
  11   0 -27   -0.05    0.44
  11   0 -25   -0.10    0.41
  11   0 -25    0.06    0.24
  11   0 -23    0.05    0.42
  11   0 -23   -0.09    0.22
  11   0 -21   -0.18    0.47
  11   0 -21    0.19    0.21
  11   0 -19    0.29    0.44
  11   0 -19   -0.05    0.20
  11   0 -17    0.24    0.39
  11   0 -17    0.16    0.20
  11   0 -15   -0.04    0.30
  11   0 -15    0.26    0.21
  11   0 -13    0.31    0.29
  11   0 -13    3.52    0.36
 -11   0  11    0.75    0.24
  11   0 -11    2.42    0.29
  11   0  -9    0.03    0.14
 -11   0   9   -0.14    0.22
  11   0  -7    0.20    0.16
 -11   0   7   -0.10    0.19
  11   0  -5    6.73    0.44
  11   0  -3    0.51    0.18
 -11   0   3    0.03    0.16
  11   0  -1    0.03    0.15
 -11   0   1    0.02    0.16
 -11   0  -1    0.41    0.21
 -11   0  -3    0.11    0.18
 -11   0  -5   -0.06    0.17
 -11   0  -7    0.67    0.30
 -11   0  -7    0.06    0.16
 -11   0  -9    0.32    0.28
 -11   0  -9    0.08    0.17
 -11   0 -11    0.11    0.28
 -11   0 -13   -0.03    0.28
 -11   0 -15    0.15    0.31
  11   0  17    0.43    0.49
 -11   0 -17    0.18    0.29
  11   0  19   -0.15    0.52
 -11   0 -19    0.09    0.32
  11   0  21    0.50    0.54
 -11   0 -21    0.40    0.34
  11   0  23    0.25    0.52
 -11   0 -23    0.09    0.31
  11   0  25    0.14    0.53
 -11   0 -25    0.29    0.34
  11   0  27    0.17    0.49
  11   0  29    0.07    0.42
  11   0  31   -0.03    0.37
  11   0  33   -0.35    0.32
  11   0  33    0.16    0.26
  11   1 -40    8.77    0.58
  11   1 -38    1.05    0.34
 -11   1  36   11.94    0.84
  11   1 -36   13.18    0.96
 -11   1  36   10.82    0.79
  11   1 -34    1.91    0.54
 -11   1  34    1.68    0.43
  11   1 -32   91.63    3.14
 -11   1  32   87.46    3.01
  11  -1 -30   95.53    3.16
  11   1 -30   94.87    3.33
  11   1 -28  156.54    4.59
  11  -1 -28  145.77    4.31
  11  -1 -26   63.57    2.53
  11   1 -26   66.35    2.29
  11   1 -26   70.83    2.75
  11   1 -24  121.17    3.44
  11  -1 -24  125.93    3.43
  11  -1 -24  115.31    3.70
  11   1 -24  121.44    3.90
  11  -1 -22    3.43    0.61
  11   1 -22    2.91    0.63
  11   1 -22    4.33    0.56
  11  -1 -22    3.90    0.51
  11   1 -22    3.30    0.43
  11   1 -20  253.37    6.12
  11   1 -20  266.86    6.58
  11  -1 -20  257.78    5.92
  11   1 -20  258.99    5.64
  11  -1 -20  266.90    6.43
  11   1 -18   54.82    2.02
  11   1 -18   54.47    2.11
  11  -1 -18   51.75    1.77
  11   1 -18   51.05    1.59
  11  -1 -18   54.27    2.11
  11   1 -18   51.30    2.16
  11  -1 -16    0.43    0.34
  11   1 -16    0.75    0.39
  11  -1 -16    0.78    0.27
  11   1 -16    0.55    0.32
  11   1 -16    0.95    0.36
  11   1 -16    0.82    0.23
  11  -1 -14    1.66    0.42
  11   1 -14    2.86    0.50
  11  -1 -14    2.72    0.36
  11   1 -14    1.37    0.38
  11   1 -14    2.63    0.48
  11   1 -14    2.72    0.32
 -11  -1  14    2.18    0.30
 -11  -1  12  125.77    2.94
  11  -1 -12  125.61    3.09
  11   1 -12  116.69    3.47
  11  -1 -10   20.35    0.92
 -11  -1  10   20.94    0.85
  11  -1  -8   34.77    1.27
 -11  -1   8   36.60    1.18
 -11   1   6    0.10    0.16
 -11  -1   6    0.06    0.16
 -11   1   4   39.14    1.29
  11  -1  -4   37.04    1.30
 -11  -1   4   38.85    1.20
 -11   1   2    0.26    0.20
  11  -1  -2    0.51    0.23
 -11   1   0   98.03    2.60
 -11   1   0  102.78    2.61
 -11   1  -2 1532.74   29.30
 -11   1  -2 1518.85   29.22
 -11   1  -4   47.40    1.61
  11   1   4   47.97    1.98
  11   1   4   49.00    2.17
 -11   1  -4   46.71    1.51
  11  -1   4   42.17    1.82
 -11   1  -4   45.94    1.69
 -11   1  -6   52.29    1.73
  11   1   6   50.78    2.27
 -11   1  -6   46.35    1.76
 -11   1  -6   52.81    1.62
  11   1   6   48.80    2.06
  11  -1   6   48.88    1.98
 -11   1  -8   42.56    1.58
  11   1   8   43.15    1.91
  11  -1   8   41.99    1.82
  11   1  10   39.61    1.84
 -11   1 -10   34.52    1.44
 -11   1 -10   37.75    1.57
  11  -1  10   36.45    1.71
  11  -1  12    0.37    0.39
 -11   1 -12    0.03    0.31
  11   1  12    0.09    0.36
 -11   1 -14   35.42    1.58
  11   1  14   36.19    1.80
  11  -1  14   33.05    1.71
 -11   1 -14   34.61    1.55
 -11   1 -16   22.03    1.25
  11   1  16   22.23    1.44
  11  -1  16   23.29    1.45
  11   1  18    4.30    0.73
  11  -1  18    4.82    0.78
 -11   1 -18    4.88    0.66
 -11   1 -20   10.61    0.91
  11   1  20   10.37    1.03
  11  -1  20   11.01    1.09
 -11   1 -22    9.93    0.86
  11   1  22    8.98    0.97
  11  -1  22    9.57    1.02
 -11   1 -24   62.88    2.21
  11   1  24   64.34    2.53
  11  -1  24   64.31    2.59
 -11   1 -26   10.17    0.79
  11   1  26   10.20    0.96
  11  -1  26   10.07    1.00
  11   1  28   19.50    1.38
 -11   1 -28   17.99    0.97
  11   1  28   18.54    1.19
  11  -1  28   19.90    1.25
 -11   1 -30    5.07    0.48
  11   1  30    4.70    0.60
  11  -1  30    4.21    0.61
  11   1  30    5.89    0.72
 -11   1 -32    4.80    0.37
  11   1  32    5.87    0.60
  11   1  32    4.90    0.51
  11  -1  32    4.80    0.55
 -11  -2  39    3.85    0.39
  11   2 -39    4.56    0.44
 -11  -2  37   65.43    2.07
  11   2 -37   68.39    2.13
 -11  -2  35   31.75    1.45
 -11   2  35   33.40    1.48
 -11   2  33   13.70    1.00
  11   2 -31    2.38    0.55
  11   2 -31    2.85    0.64
 -11   2  31    2.73    0.58
  11   2 -29   -0.22    0.48
  11   2 -29    0.02    0.24
 -11   2  29   -0.19    0.42
  11   2 -27  388.23    8.49
  11   2 -27  372.60    8.77
  11   2 -27  380.54    7.83
  11   2 -27  353.38    7.88
 -11   2  27  385.89    8.94
  11   2 -25  266.58    6.37
  11   2 -25  253.83    5.71
  11   2 -25  262.51    6.64
  11   2 -25  265.32    5.82
  11   2 -23    8.40    0.86
  11   2 -23    7.51    0.64
  11   2 -21 1549.10   30.45
  11   2 -21 1554.66   29.73
  11  -2 -21 1526.32   30.26
  11   2 -21 1535.73   30.70
  11   2 -19    0.13    0.42
  11   2 -19    0.51    0.42
  11   2 -19    0.37    0.32
  11   2 -17    2.21    0.54
  11  -2 -17    2.89    0.45
  11   2 -17    2.89    0.60
  11   2 -17    3.06    0.62
  11   2 -17    2.78    0.43
  11   2 -15    0.68    0.40
  11   2 -15    0.40    0.42
  11  -2 -15    0.73    0.28
  11   2 -15    0.55    0.41
  11   2 -13  204.68    5.25
  11   2 -13  193.52    5.47
  11   2 -13  206.05    5.48
  11  -2 -13  213.55    4.87
  11   2 -11   82.50    3.01
 -11  -2  11   87.35    2.19
  11   2 -11   82.33    2.92
  11  -2 -11   84.60    2.46
  11   2 -11   82.35    2.74
  11   2  -9  187.85    5.33
  11   2  -9  188.77    5.21
  11  -2  -9  207.38    4.71
 -11  -2   9  202.46    4.32
  11   2  -9  186.97    4.93
 -11   2   7   82.39    2.31
  11   2  -7   78.48    2.41
  11   2  -7   68.44    2.80
  11  -2  -7   75.95    2.23
  11   2  -7   71.50    2.48
 -11   2   5   39.41    1.47
  11   2  -5   37.24    1.51
  11   2  -5   33.14    1.86
 -11   2   5   37.24    1.41
  11   2  -5   39.52    1.53
  11  -2  -5   38.25    1.42
  11   2  -5   34.86    1.61
 -11   2   3  165.48    4.01
  11   2  -3  147.27    4.69
 -11   2   3  154.23    3.91
  11   2  -3  163.16    4.04
  11  -2  -3  171.38    3.98
  11   2  -3  162.19    4.28
  11   2  -1    0.95    0.38
 -11   2   1    1.36    0.35
  11  -2  -1    0.65    0.28
 -11   2   1    1.41    0.37
  11   2  -1    0.71    0.30
 -11   2  -1  282.74    6.27
  11   2   1  274.71    6.17
  11   2   1  267.58    7.05
 -11   2  -1  280.77    6.21
  11   2   1  268.65    6.52
 -11   2  -3   31.64    1.40
  11   2   3   32.90    1.33
  11   2   3   34.40    1.88
 -11   2  -3   32.47    1.39
 -11   2  -5   11.03    0.82
  11   2   5   11.37    0.75
  11   2   5   10.18    1.07
 -11   2  -5   11.13    0.81
 -11   2  -7   62.11    2.11
 -11   2  -7   62.70    2.17
  11   2   7   62.93    2.72
  11   2   7   61.08    2.33
  11   2   9  313.42    7.48
 -11   2  -9  313.18    7.23
  11   2   9  328.05    8.13
 -11   2  -9  318.33    7.15
 -11   2 -11  482.61   10.48
 -11   2 -11  491.70   10.40
 -11  -2 -11  478.06   10.07
  11   2  11  491.27   11.36
  11   2  11  494.04   10.74
  11  -2  11  489.48   10.70
 -11   2 -13  823.55   16.92
 -11  -2 -13  820.55   16.48
  11   2  13  820.07   17.09
  11   2  13  819.95   17.81
 -11   2 -13  834.62   16.84
  11  -2  13  844.67   17.17
 -11   2 -15  123.90    3.55
  11   2  15  122.57    4.21
  11   2  15  124.45    3.74
  11  -2  15  125.96    3.81
  11   2  17    7.88    0.83
 -11   2 -17    6.58    0.75
  11   2  17    7.60    1.02
  11  -2  17    8.31    0.89
  11  -2  19    7.24    0.83
 -11   2 -19    7.75    0.78
  11   2  19    7.12    1.00
  11   2  19    7.96    0.84
  11  -2  21    4.33    0.69
  11   2  21    4.87    0.84
  11  -2  23    4.76    0.68
  11   2  23    4.75    0.80
  11   2  25   79.59    2.94
 -11   2 -25   75.64    2.39
  11  -2  25   75.47    2.57
 -11   2 -27   24.02    1.13
  11   2  27   26.70    1.46
  11  -2  27   24.48    1.27
 -11   2 -29   56.53    1.76
  11  -2  29   57.24    1.87
 -11   2 -31    0.09    0.20
  11   3 -36    9.04    0.58
  11   3 -34   22.33    1.07
 -11   3  34   21.67    1.11
  11   3 -32    8.20    0.74
  11   3 -30   10.50    0.90
  11   3 -30   10.16    0.61
 -11   3  30    9.32    0.88
  11   3 -28   15.29    1.14
  11   3 -28   13.94    0.99
  11   3 -28   15.18    0.78
  11   3 -28   16.25    0.84
  11   3 -26    1.37    0.54
  11   3 -26    0.79    0.38
  11   3 -26    1.25    0.32
  11   3 -26    0.46    0.33
 -11   3  26    0.64    0.47
  11   3 -24   37.50    1.77
  11   3 -24   38.62    1.45
  11   3 -22    1.36    0.48
  11   3 -22    2.10    0.42
 -11   3  22    1.09    0.50
  11   3 -20    7.18    0.85
  11   3 -20    6.96    0.64
  11   3 -20    7.85    0.68
 -11   3  20    6.50    0.86
  11   3 -18  326.18    7.65
  11   3 -18  310.87    7.03
  11   3 -18  314.21    6.90
 -11   3  18  299.57    7.69
  11   3 -16   17.73    1.32
  11   3 -16   17.64    1.08
 -11   3  16   16.85    1.27
  11   3 -14   20.45    1.44
  11   3 -14   21.10    1.23
  11  -3 -14   23.46    1.17
 -11   3  14   20.60    1.36
  11   3 -12  195.49    5.44
  11   3 -12  178.48    4.84
  11  -3 -12  203.05    4.74
 -11   3  12  184.55    5.12
  11   3 -10    0.05    0.45
  11  -3 -10   -0.06    0.26
  11  -3  -8    1.86    0.39
  11   3  -8    3.04    0.56
  11   3  -8    1.57    0.57
  11   3  -6   86.34    2.93
  11   3  -6   88.45    3.32
  11  -3  -6   92.54    2.70
 -11   3   6   89.97    2.74
  11   3  -4    0.75    0.40
 -11   3   4    0.63    0.33
  11   3  -4    0.44    0.50
  11   3  -4    0.59    0.35
  11  -3  -4    0.73    0.32
  11   3  -2    5.96    0.71
  11   3  -2    5.90    0.64
  11  -3  -2    5.30    0.58
 -11   3   2    5.27    0.61
 -11   3   0   42.97    1.76
  11   3   0   39.99    1.78
  11   3   0   41.87    2.21
  11   3   0   41.31    1.67
  11  -3   0   39.80    1.61
 -11   3  -2   55.80    2.11
  11   3   2   53.21    2.71
  11   3   2   54.55    2.13
  11   3   2   56.69    2.63
  11   3   2   55.83    2.02
  11  -3   2   56.13    1.98
 -11   3  -4  345.92    7.95
  11   3   4  337.94    7.98
  11   3   4  358.47    8.95
  11   3   4  361.70    7.85
  11  -3   4  352.41    7.78
 -11   3  -6   46.13    1.93
  11   3   6   47.37    2.45
  11   3   6   48.36    1.85
 -11   3  -6   48.08    1.78
 -11   3  -8   30.52    1.38
  11   3   8   28.89    1.91
  11   3   8   30.91    1.42
  11   3   8   26.81    1.76
 -11   3 -10    4.26    0.58
  11   3  10    5.87    0.95
  11   3  10    5.34    0.60
  11   3  10    5.27    0.87
  11   3  12  184.61    5.75
  11   3  12  193.07    5.60
 -11   3 -12  200.50    4.84
  11   3  14  291.47    7.81
  11   3  14  293.66    7.54
 -11   3 -14  294.54    6.74
  11   3  16   97.13    3.67
  11   3  16   99.31    3.50
 -11   3 -16   97.93    2.92
 -11   3 -18  179.51    4.47
  11   3  18  175.88    5.33
  11   3  18  177.14    5.04
 -11   3 -20   -0.03    0.33
  11   3  20    0.22    0.51
  11   3  22   30.11    1.72
 -11   3 -22   31.58    1.35
 -11   3 -24    0.28    0.30
  11   3  24    0.68    0.42
  11   3  26   16.19    1.02
 -11   3 -26   18.14    0.87
 -11   3 -28    0.19    0.20
  11   4 -29   32.39    1.03
 -11   4  29   32.79    1.42
  11   4 -27   10.44    0.58
  11   4 -27    9.68    0.57
 -11   4  27    9.49    0.83
  11   4 -25   28.71    1.30
  11   4 -25   29.03    1.08
  11   4 -25   28.79    1.07
 -11   4  25   28.17    1.51
  11   4 -23    1.09    0.40
  11   4 -23    1.49    0.37
  11   4 -23    1.12    0.34
  11   4 -21    1.39    0.45
  11   4 -21    1.68    0.39
  11   4 -21    0.91    0.37
  11   4 -19    1.64    0.51
  11   4 -19    0.48    0.32
  11   4 -17   10.65    0.97
  11   4 -17   11.10    0.84
  11   4 -15    1.69    0.56
  11   4 -15    1.08    0.44
  11   4 -13   48.11    2.21
  11   4 -13   49.35    2.01
  11   4 -11    7.74    0.96
  11   4 -11    8.48    0.86
  11   4  -9   51.78    2.42
  11   4  -9   50.38    2.36
  11   4  -7    4.38    0.83
  11   4  -7    5.86    0.76
  11   4  -7    5.27    0.83
  11   4  -5   -0.06    0.50
  11   4  -5    0.04    0.43
  11   4  -5   -0.17    0.48
  11   4  -5   -0.10    0.37
  11   4  -3   82.40    3.34
  11   4  -3   81.50    2.87
  11   4  -3   78.08    3.10
  11   4  -1   22.50    1.70
  11   4  -1   25.21    1.47
  11   4  -1   24.24    1.61
  11   4  -1   25.44    1.35
  11   4   1    2.31    0.73
  11   4   1    1.76    0.56
  11   4   1    1.16    0.54
  11   4   1    0.83    0.42
  11   4   3   19.63    1.58
  11   4   3   15.72    1.17
  11   4   3   18.03    1.37
  11   4   3   17.32    1.10
  11   4   5   27.27    1.89
  11   4   5   30.53    1.60
  11   4   5   31.62    2.02
  11   4   5   32.27    1.79
  11   4   5   29.64    1.44
  11   4   7   52.76    2.63
  11   4   7   52.84    2.16
  11   4   7   54.40    2.66
  11   4   7   57.57    2.42
  11   4   7   57.77    2.06
  11   4   9    0.50    0.54
  11   4   9    0.64    0.45
  11   4   9    0.62    0.58
  11   4   9    0.83    0.41
  11   4  11   12.27    1.24
  11   4  11   13.16    0.96
  11   4  11   13.97    1.26
  11   4  11   14.45    0.91
  11   4  13    7.63    0.98
  11   4  13    8.38    0.96
  11   4  13    8.61    0.68
  11   4  15  140.29    4.35
  11   4  15  137.64    4.28
  11   4  17   13.15    1.14
  11   4  17   14.60    1.15
 -11   4 -19    4.63    0.44
  11   4  19    4.41    0.67
  11   4  19    4.64    0.65
 -11   4 -21   52.82    1.52
  11   4  21   53.74    2.05
  11   4  21   52.60    2.00
  11   4  23    0.31    0.31
  11   5 -22   41.78    1.20
  11   5 -22   42.38    1.17
 -11   5  22   40.17    1.38
  11   5 -20   36.08    1.30
  11   5 -20   37.98    1.19
  11   5 -20   36.34    1.13
 -11   5  20   37.25    1.35
  11   5 -18   15.65    0.86
  11   5 -18   16.38    0.78
  11   5 -18   16.15    0.74
  11   5 -16   19.95    0.92
  11   5 -16   20.50    0.88
  11   5 -14   46.93    1.75
  11   5 -14   46.93    1.62
  11   5 -12    1.04    0.38
  11   5 -12    0.61    0.35
  11   5 -10   41.75    1.73
  11   5 -10   39.25    1.60
  11   5  -8   36.13    1.66
  11   5  -8   34.39    1.53
  11   5  -6   56.17    2.19
  11   5  -4    7.48    0.81
  11   5  -4    8.43    0.78
  11   5  -2    4.73    0.71
  11   5  -2    5.41    0.66
  11   5   0    8.92    0.88
  11   5   0    7.60    0.74
  11   5   2    9.00    0.90
  11   5   2   10.11    0.82
  11   5   2   11.01    0.77
  11   5   4   83.02    2.82
  11   5   4   79.39    2.52
  11   5   4   86.53    2.45
  11   5   6   29.59    1.52
  11   5   6   29.43    1.32
  11   5   6   32.54    1.28
  11   5   8    0.71    0.38
  11   5   8    1.56    0.38
  11   5   8    1.31    0.33
  11   5  10   78.23    2.51
  11   5  10   75.64    2.22
  11   5  10   82.16    2.19
  11   5  12    2.92    0.45
  11   5  12    2.94    0.38
  11   5  12    3.72    0.38
 -12   0  40   19.70    0.90
 -12   0  38   37.21    1.50
  12   0 -36   10.19    0.77
  12   0 -34   97.66    3.04
  12   0 -32  237.76    6.08
  12   0 -30  250.20    6.45
  12   0 -28   18.65    1.36
  12   0 -26   13.98    1.17
  12   0 -24    0.05    0.41
  12   0 -22   13.86    0.88
  12   0 -22   15.59    1.20
  12   0 -20   33.80    1.76
  12   0 -20   34.11    1.38
  12   0 -18  141.91    3.57
  12   0 -18  140.50    4.13
  12   0 -16  436.87    9.86
  12   0 -16  448.39    9.20
  12   0 -14  573.23   11.43
  12   0 -14  558.33   12.10
  12   0 -12   65.36    1.86
  12   0 -12   64.15    2.34
 -12   0  10  289.27    6.16
  12   0 -10  276.53    6.70
  12   0 -10  287.32    6.04
  12   0  -8   78.37    2.03
 -12   0   8   76.98    2.12
  12   0  -6  133.37    3.08
  12   0  -6  122.83    3.62
 -12   0   4  199.44    4.57
  12   0  -4  213.90    4.55
  12   0  -4  214.41    5.27
 -12   0   2   50.66    1.53
  12   0  -2   50.33    1.48
 -12   0   2   46.56    1.69
  12   0  -2   47.71    1.97
  12   0   0  351.17    8.31
 -12   0   0  370.04    7.57
 -12   0   0  373.38    7.91
 -12   0  -2  490.56   10.32
  12   0   2  476.41   10.80
  12   0   2  505.20   11.04
 -12   0  -2  500.32    9.94
 -12   0  -4  324.53    6.98
 -12   0  -4  317.45    6.55
 -12   0  -6  393.40    8.52
 -12   0  -6  395.39    8.11
 -12   0  -8    4.26    0.55
 -12   0  -8    3.68    0.38
 -12   0 -10   52.43    1.90
 -12   0 -12  291.28    6.70
 -12   0 -14  120.92    3.40
 -12   0 -16  231.17    5.55
 -12   0 -18    4.14    0.58
 -12   0 -20   47.03    1.80
  12   0  20   48.51    2.28
 -12   0 -22   15.07    0.95
  12   0  22   15.66    1.30
  12   0  24    7.30    0.92
 -12   0 -24    7.99    0.67
  12   0  26  281.39    6.90
  12   0  28    0.83    0.47
  12   0  30    6.74    0.75
  12   0  30    7.05    0.69
  12   0  32   32.12    1.36
  12   0  32   30.43    1.23
  12   1 -39    3.79    0.42
  12   1 -37    5.57    0.61
 -12   1  37    6.18    0.56
 -12   1  35    0.35    0.30
  12   1 -35    1.24    0.45
 -12   1  35    0.80    0.33
  12   1 -33    4.72    0.70
 -12   1  33    5.50    0.66
  12  -1 -31   60.43    2.32
  12   1 -31   62.61    2.50
  12   1 -29   35.95    1.91
  12  -1 -29   36.76    1.78
  12   1 -27  156.08    4.61
  12  -1 -27  151.51    4.39
  12   1 -25   20.42    1.14
  12  -1 -25   22.16    1.39
  12   1 -25   20.99    1.43
  12  -1 -23    0.81    0.46
  12   1 -23    1.59    0.58
  12   1 -23    1.85    0.42
  12  -1 -23    2.28    0.42
  12   1 -21  233.67    5.70
  12  -1 -21  237.34    5.59
  12   1 -21  231.44    5.24
  12   1 -21  240.57    6.17
  12  -1 -21  241.37    6.04
  12   1 -19  357.33    8.13
  12  -1 -19  367.05    7.91
  12   1 -19  368.82    7.62
  12   1 -19  366.12    8.56
  12  -1 -19  361.73    8.40
  12  -1 -17 1546.16   30.26
  12   1 -17 1509.20   30.08
  12   1 -17 1537.68   30.38
  12   1 -17 1565.16   30.25
  12  -1 -17 1537.80   29.68
  12   1 -17 1529.22   29.36
  12  -1 -15    1.13    0.41
 -12  -1  15    0.74    0.25
  12   1 -15    0.64    0.35
  12   1 -15    1.45    0.29
  12  -1 -15    0.83    0.29
  12  -1 -13    3.88    0.55
  12   1 -13    4.25    0.62
  12   1 -13    3.82    0.56
  12   1 -13    3.62    0.58
  12  -1 -13    4.16    0.44
 -12  -1  13    4.42    0.42
  12   1 -11   90.18    2.95
 -12  -1  11   94.89    2.41
  12   1 -11   88.25    2.94
  12  -1 -11   95.52    2.52
  12   1 -11   87.42    2.91
  12  -1 -11   91.21    2.88
  12  -1  -9   68.33    2.40
  12   1  -9   68.27    2.50
  12  -1  -9   74.05    2.10
 -12  -1   9   71.51    1.97
  12   1  -9   70.23    2.49
  12  -1  -7  494.89   10.05
  12   1  -7  467.49   10.59
  12  -1  -7  465.72   10.50
  12   1  -5   54.63    2.13
  12  -1  -5   58.06    1.77
  12   1  -5   54.60    2.24
 -12  -1   5   58.82    1.68
  12  -1  -5   56.83    2.12
  12  -1  -3  195.51    4.35
  12   1  -3  177.49    5.05
 -12   1   3  189.50    4.53
 -12  -1   3  188.45    4.15
  12   1  -3  188.22    4.90
  12  -1  -3  178.31    4.76
  12  -1  -1  184.70    4.32
  12   1  -1  188.72    5.19
  12  -1  -1  184.36    4.83
 -12   1   1  188.93    4.55
  12   1  -1  185.80    4.91
  12  -1   1    6.59    0.75
 -12  -1  -1    6.28    0.47
  12   1   1    6.50    0.76
  12   1   1    7.23    0.88
 -12   1  -1    5.71    0.52
 -12   1  -1    7.14    0.65
  12   1   3    6.01    0.74
  12  -1   3    5.68    0.70
 -12   1  -3    5.95    0.52
  12   1   3    6.77    0.87
 -12   1  -3    6.20    0.62
 -12   1  -5   83.25    2.33
  12   1   5   87.04    3.21
 -12   1  -5   80.85    2.57
 -12  -1  -5   85.94    2.51
  12   1   5   84.33    2.99
  12  -1   5   81.51    2.84
  12   1   7   41.63    2.14
 -12  -1  -7   42.69    1.61
  12  -1   7   40.29    1.86
  12   1   7   42.50    1.98
  12   1   9   13.61    1.12
  12  -1   9   13.95    1.08
 -12   1 -11   32.43    1.48
  12   1  11   32.89    1.76
  12  -1  11   31.19    1.67
 -12   1 -13   38.30    1.64
  12   1  13   36.46    1.87
  12  -1  13   35.87    1.84
 -12   1 -15   33.83    1.56
  12   1  15   35.03    1.85
  12  -1  15   34.03    1.80
 -12   1 -17  122.38    3.51
  12   1  17  121.60    3.93
  12  -1  17  118.63    3.88
  12   1  19    1.44    0.55
  12  -1  19    0.95    0.54
 -12   1 -19    0.99    0.43
 -12   1 -21  103.10    3.06
  12   1  21   97.69    3.46
  12  -1  21  106.25    3.57
  12  -1  23    1.81    0.60
 -12   1 -23    1.97    0.49
  12   1  23    2.00    0.62
  12   1  25   86.23    3.25
 -12   1 -25   80.80    2.49
  12   1  25   83.62    2.90
  12  -1  25   87.00    2.99
  12  -1  27    0.30    0.43
 -12   1 -27    0.41    0.30
  12   1  27    0.14    0.44
  12   1  27   -0.18    0.41
  12   1  29   16.42    1.13
 -12   1 -29   14.59    0.75
  12   1  29   13.61    0.93
  12  -1  29   15.93    1.03
  12   1  31    4.74    0.53
  12   1  31    5.84    0.51
  12  -1  31    5.34    0.54
 -12  -2  38   34.61    1.22
  12   2 -38   35.51    1.26
 -12  -2  36    1.83    0.38
 -12   2  36    2.04    0.37
 -12   2  34    3.74    0.53
  12   2 -32   12.07    0.99
 -12   2  32   11.34    0.93
  12   2 -30    0.04    0.39
 -12   2  30   -0.13    0.37
  12   2 -28   16.29    1.20
  12   2 -28   16.24    1.05
 -12   2  28   17.10    1.25
  12   2 -26  319.31    7.32
  12   2 -26  314.01    6.82
  12   2 -26  314.58    7.63
  12   2 -24    2.04    0.59
  12   2 -24    1.72    0.48
  12   2 -24    1.11    0.38
  12   2 -22   25.15    1.40
  12   2 -22   24.50    1.11
  12   2 -22   22.71    1.46
  12   2 -20  155.17    4.33
  12  -2 -20  153.50    4.02
  12   2 -20  153.32    4.48
  12   2 -20  154.42    3.76
  12  -2 -20  150.14    4.17
  12   2 -18  397.14    9.12
  12   2 -18  403.42    9.29
  12  -2 -18  386.30    8.60
  12   2 -18  408.83    8.38
  12   2 -18  391.75    9.14
  12   2 -16  188.74    5.12
  12   2 -16  181.65    5.13
  12  -2 -16  184.38    4.57
  12   2 -16  187.68    4.40
  12   2 -16  189.12    5.05
  12   2 -14   42.48    2.03
  12   2 -14   45.65    2.07
  12  -2 -14   46.65    1.68
  12   2 -14   40.89    1.50
  12   2 -14   40.49    1.87
  12   2 -12   29.68    1.69
  12   2 -12   25.16    1.42
  12   2 -12   24.77    1.52
  12  -2 -12   27.45    1.23
 -12  -2  12   28.14    1.06
  12   2 -10   18.51    1.18
  12   2 -10   17.65    1.33
  12   2 -10   17.38    1.27
  12  -2 -10   19.92    1.03
 -12  -2  10   21.47    0.91
  12   2  -8   29.37    1.79
  12  -2  -8   36.98    1.48
  12   2  -8   31.07    1.57
 -12  -2   8   37.53    1.24
 -12   2   6   90.92    2.56
  12   2  -6   78.72    3.17
  12  -2  -6   85.57    2.51
  12   2  -6   83.76    2.84
 -12  -2   6   91.53    2.31
 -12   2   4   11.48    0.79
 -12   2   4    9.97    0.76
  12  -2  -4   12.73    0.81
  12   2  -4   12.35    0.97
 -12   2   2   95.64    2.74
  12   2  -2   89.05    3.47
  12  -2  -2   96.08    2.70
 -12   2   2   95.26    2.75
  12   2  -2   93.21    3.01
 -12   2   0  199.40    4.83
  12   2   0  209.05    4.82
  12  -2   0  195.61    4.76
 -12   2   0  196.84    4.81
  12   2   0  195.81    5.17
 -12   2  -2   27.97    1.31
  12   2   2   29.89    1.29
  12   2   2   26.57    1.69
  12  -2   2   28.61    1.29
 -12   2  -2   27.85    1.32
  12   2   2   27.84    1.50
 -12   2  -4   99.25    2.95
  12   2   4  101.92    2.86
  12   2   4  100.15    3.63
 -12   2  -4  102.80    2.94
  12   2   4   98.92    3.22
 -12   2  -6   11.40    0.85
  12   2   6   10.67    1.16
 -12   2  -6   10.34    0.82
  12   2   6   12.87    1.04
  12   2   8  522.94   11.40
 -12   2  -8  519.27   11.02
  12   2   8  503.95   11.98
 -12   2  -8  519.63   10.99
  12   2  10  663.85   14.16
 -12   2 -10  653.08   13.81
  12   2  10  652.41   14.78
 -12   2 -10  669.51   13.76
  12  -2  10  681.41   14.15
 -12   2 -12  926.22   19.13
 -12   2 -12  978.27   19.11
  12   2  12  930.15   20.15
  12  -2  12  950.62   19.48
  12   2  12  951.38   19.52
  12   2  14    9.46    1.14
 -12   2 -14    9.75    0.86
  12   2  14    9.41    0.95
  12  -2  14   10.20    0.96
  12   2  16  142.33    4.21
  12  -2  16  151.69    4.35
  12   2  16  143.93    4.72
 -12   2 -16  152.97    4.04
  12   2  18   15.89    1.40
 -12   2 -18   15.93    1.04
  12   2  18   16.72    1.16
  12  -2  18   15.91    1.18
  12   2  20   13.54    1.26
  12   2  20   14.19    1.06
  12  -2  20   14.25    1.12
  12  -2  22    1.77    0.52
  12   2  22    1.83    0.60
  12   2  24   23.13    1.46
 -12   2 -24   22.00    1.13
  12  -2  24   21.42    1.24
  12  -2  26    4.75    0.58
  12   2  26    4.89    0.67
 -12   2 -26    4.68    0.52
 -12   2 -28   20.80    0.91
  12  -2  28   20.75    0.99
  12   3 -35   18.14    0.83
 -12   3  35   16.76    0.85
  12   3 -33    0.05    0.28
  12   3 -31    1.76    0.44
 -12   3  31    1.95    0.45
  12   3 -29   53.38    2.07
  12   3 -29   53.46    1.55
  12   3 -27   11.89    1.01
  12   3 -27   11.54    0.87
  12   3 -27   11.84    0.65
 -12   3  27   11.91    1.02
  12   3 -25    2.21    0.49
  12   3 -25    1.97    0.34
  12   3 -25    2.01    0.40
 -12   3  25    2.69    0.63
  12   3 -23  131.87    3.82
  12   3 -23  132.70    3.29
  12   3 -23  135.49    3.35
 -12   3  23  127.11    4.06
  12   3 -21  128.71    3.79
  12   3 -21  123.58    3.23
  12   3 -21  128.87    3.27
 -12   3  21  124.54    3.97
  12   3 -19   55.57    2.31
  12   3 -19   55.03    1.87
  12   3 -19   57.88    1.89
 -12   3  19   53.88    2.38
  12   3 -17    3.01    0.63
  12   3 -17    2.14    0.45
  12   3 -17    3.25    0.50
 -12   3  17    2.90    0.62
  12   3 -15   11.14    1.07
  12   3 -15   11.76    1.15
  12   3 -15   12.19    0.88
 -12   3  15   12.11    1.06
  12   3 -13    0.75    0.59
  12   3 -13    0.17    0.32
 -12   3  13    0.60    0.36
  12   3 -11   35.59    1.99
  12   3 -11   35.05    1.63
  12  -3 -11   40.63    1.60
  12   3  -9  194.42    5.73
  12   3  -9  194.39    5.63
  12  -3  -9  203.77    4.89
  12   3  -7  122.93    3.56
  12   3  -7  118.19    4.11
  12   3  -7  112.21    3.93
  12  -3  -7  121.97    3.36
 -12  -3   7  120.39    2.97
  12   3  -5  234.83    6.81
  12   3  -5  248.50    6.11
  12   3  -5  245.28    6.68
  12   3  -5  264.45    5.99
  12  -3  -5  247.80    5.84
 -12   3   5  250.54    5.95
  12  -3  -3    0.91    0.33
  12   3  -3    1.19    0.65
  12   3  -3    1.11    0.47
 -12   3   3    0.52    0.36
  12   3  -3    1.38    0.43
 -12   3   1   28.74    1.41
  12   3  -1   28.81    1.47
  12   3  -1   30.22    1.41
  12  -3  -1   27.00    1.31
 -12   3  -1  178.49    4.76
  12   3   1  179.94    4.80
  12   3   1  189.86    5.56
  12   3   1  198.53    4.74
  12  -3   1  188.28    4.68
 -12   3  -3  396.95    8.99
  12   3   3  417.34    9.94
  12   3   3  420.66    8.88
  12  -3   3  404.88    8.86
 -12   3  -3  396.01    8.70
  12   3   5  190.68    5.66
  12   3   5  197.62    4.77
 -12   3  -5  184.20    4.65
 -12   3  -7    4.50    0.58
  12   3   7    4.00    0.80
  12   3   7    4.28    0.57
  12   3   9   85.03    3.39
  12   3   9   91.00    2.65
 -12   3  -9   80.81    2.60
 -12   3 -11    5.03    0.62
  12   3  11    5.02    0.84
  12   3  11    5.23    0.86
  12   3  13   52.40    2.51
  12   3  13   48.08    2.34
 -12   3 -13   52.31    1.93
  12   3  15  100.65    3.64
  12   3  15   99.94    3.49
 -12   3 -15  103.11    2.98
  12   3  17  179.97    5.30
  12   3  17  185.10    5.16
 -12   3 -17  189.65    4.60
  12   3  19  160.33    4.71
 -12   3 -19  164.16    4.10
  12   3  21   28.36    1.56
 -12   3 -21   31.45    1.31
 -12   3 -23    0.17    0.28
 -12   3 -25   29.10    1.10
 -12   4  30    2.08    0.35
  12   4 -28    2.27    0.26
 -12   4  28    2.51    0.44
  12   4 -26   73.27    1.86
  12   4 -26   70.36    1.89
 -12   4  26   72.89    2.39
  12   4 -24   35.34    1.45
  12   4 -24   34.97    1.18
  12   4 -24   34.74    1.20
 -12   4  24   35.98    1.64
  12   4 -22   37.52    1.59
  12   4 -22   38.54    1.32
  12   4 -20  123.13    3.58
  12   4 -20  132.06    3.24
  12   4 -18   20.38    1.24
  12   4 -18   20.53    1.03
  12   4 -18   20.26    1.00
  12   4 -16    9.45    0.91
  12   4 -16    8.65    0.72
  12   4 -16    8.65    0.70
  12   4 -14    0.64    0.51
  12   4 -14   -0.06    0.36
  12   4 -12   11.58    1.09
  12   4 -12   11.25    0.91
  12   4 -10   41.72    2.09
  12   4 -10   41.84    2.08
  12   4 -10   35.51    1.70
  12   4  -8   59.15    2.64
  12   4  -8   63.30    2.66
  12   4  -6   61.50    2.75
  12   4  -6   65.12    2.43
  12   4  -6   63.19    2.68
  12   4  -4   25.50    1.74
  12   4  -4   26.81    1.47
  12   4  -4   22.49    1.59
  12   4  -2    0.37    0.57
  12   4  -2    0.84    0.46
  12   4  -2    0.38    0.47
  12   4  -2    0.20    0.37
  12   4   0    0.51    0.59
  12   4   0   -0.12    0.40
  12   4   0    0.54    0.48
  12   4   0    0.33    0.40
  12   4   2    6.31    1.00
  12   4   2    6.31    0.75
  12   4   2    6.00    0.83
  12   4   2    6.09    0.69
  12   4   4   62.34    2.90
  12   4   4   64.80    2.38
  12   4   4   67.13    2.68
  12   4   4   70.86    2.32
  12   4   6    8.19    0.80
  12   4   6    6.70    1.00
  12   4   6    6.97    0.85
  12   4   6    8.29    0.74
  12   4   8   11.28    1.16
  12   4   8   10.87    0.86
  12   4   8   10.35    1.11
  12   4   8   10.84    0.98
  12   4   8   12.19    0.86
  12   4  10   34.49    1.95
  12   4  10   34.65    1.90
  12   4  10   35.47    1.44
  12   4  12    3.79    0.75
  12   4  12    3.87    0.68
  12   4  12    3.18    0.44
  12   4  14   29.90    1.71
  12   4  14   32.28    1.69
  12   4  16   42.97    1.99
  12   4  16   44.18    1.92
  12   4  18   16.49    1.13
  12   4  18   16.91    1.07
  12   4  20    1.35    0.43
  12   4  20    0.92    0.31
  12   5 -21   46.56    1.25
  12   5 -19    2.23    0.33
  12   5 -19    2.64    0.31
  12   5 -19    2.44    0.30
  12   5 -17   87.14    2.41
  12   5 -17   88.08    2.21
  12   5 -15   11.89    0.78
  12   5 -15   13.21    0.70
  12   5 -13   35.79    1.46
  12   5 -13   36.61    1.33
  12   5 -13   37.92    1.27
  12   5 -11    1.16    0.38
  12   5 -11    0.63    0.33
  12   5  -9   11.10    0.85
  12   5  -9    8.82    0.71
  12   5  -7    2.67    0.52
  12   5  -7    2.35    0.48
  12   5  -5    7.78    0.79
  12   5  -5    7.48    0.69
  12   5  -3   17.91    1.14
  12   5  -1    3.40    0.58
  12   5   1   59.12    2.22
  12   5   1   60.82    2.00
  12   5   3   38.13    1.70
  12   5   3   41.34    1.54
  12   5   5   37.22    1.63
  12   5   5   38.69    1.43
  12   5   7    4.47    0.46
  12   5   7    3.46    0.53
  12   5   9   46.12    1.71
  12   5   9   46.96    1.46
  12   5  11    1.86    0.36
 -13   0  39    0.30    0.23
 -13   0  37    0.43    0.30
  13   0 -35   -0.09    0.33
 -13   0  35    0.12    0.25
  13   0 -33    0.12    0.43
  13   0 -31    0.35    0.43
  13   0 -29    0.57    0.46
  13   0 -27   -0.15    0.49
  13   0 -25   -0.70    0.54
  13   0 -23   -0.40    0.47
  13   0 -21   -0.05    0.49
  13   0 -19    0.05    0.40
  13   0 -17    0.35    0.41
  13   0 -15    0.04    0.39
  13   0 -13    0.08    0.38
  13   0 -11    0.16    0.36
  13   0  -9    0.32    0.38
 -13   0   9    0.09    0.25
  13   0  -7   -0.04    0.36
 -13   0   7   -0.09    0.23
  13   0  -5    0.12    0.36
  13   0  -3    0.12    0.39
 -13   0   3    0.14    0.20
  13   0  -1   -0.13    0.39
  13   0  -1    0.33    0.37
 -13   0   1    0.02    0.21
  13   0   1   -0.09    0.41
 -13   0  -1    0.54    0.35
  13   0   1    1.20    0.52
 -13   0  -1    0.34    0.23
  13   0   3    0.46    0.52
 -13   0  -3   -0.09    0.34
  13   0   3    0.84    0.48
 -13   0  -3    0.10    0.23
  13   0   5   -0.14    0.45
 -13   0  -5   -0.22    0.32
  13   0   5    0.39    0.46
 -13   0  -5    0.06    0.20
 -13   0  -7    0.10    0.32
 -13   0  -7    0.04    0.19
 -13   0  -9    0.19    0.34
 -13   0  -9    0.02    0.21
 -13   0 -11    0.10    0.35
 -13   0 -13   -0.10    0.34
 -13   0 -17    0.10    0.35
 -13   0 -19    0.30    0.35
  13   0  21   -0.10    0.58
 -13   0 -21   -0.03    0.33
  13   0  23   -0.19    0.51
 -13   0 -23    0.02    0.31
  13   0  25   -0.04    0.44
  13   0  27   -0.24    0.39
  13   0  27   -0.22    0.44
  13   0  29    0.39    0.38
  13   0  29    0.03    0.31
  13   1 -38    8.62    0.61
 -13   1  38    8.01    0.53
  13   1 -36   -0.03    0.32
 -13   1  36    0.16    0.23
  13   1 -34   18.11    1.13
 -13   1  34   18.09    1.08
 -13   1  32   39.90    1.76
  13  -1 -32   38.99    1.68
  13   1 -32   39.22    1.81
  13  -1 -30    0.27    0.38
  13   1 -30   -0.27    0.50
  13  -1 -28    2.14    0.54
  13   1 -28    2.06    0.65
  13   1 -26   72.27    2.79
  13  -1 -26   67.48    2.58
  13   1 -24  159.37    4.66
  13  -1 -24  152.36    4.46
  13  -1 -22   17.96    1.27
  13   1 -22   20.00    1.39
  13  -1 -20  533.99   11.61
  13  -1 -20  536.72   11.09
  13   1 -20  516.99   10.71
  13   1 -20  538.09   11.79
  13   1 -18   60.31    2.44
  13   1 -18   57.47    2.28
  13  -1 -18   59.89    2.01
  13   1 -18   60.59    1.80
  13  -1 -18   59.53    2.35
  13   1 -16  460.82   10.48
  13   1 -16  458.79   10.33
  13  -1 -16  473.78    9.82
  13   1 -16  474.66    9.50
  13  -1 -16  466.89   10.36
  13   1 -14  149.19    4.28
  13  -1 -14  156.00    3.82
  13   1 -14  144.99    4.30
 -13  -1  14  159.23    3.74
  13  -1 -14  153.34    4.25
  13   1 -12   21.96    1.34
  13  -1 -12   24.93    1.11
 -13  -1  12   24.04    1.04
  13  -1 -12   24.43    1.35
  13   1 -12   22.00    1.33
  13  -1 -10  212.46    4.91
 -13  -1  10  219.15    4.81
  13   1 -10  208.30    5.46
  13  -1 -10  208.62    5.37
  13  -1  -8  109.24    2.89
 -13  -1   8  110.62    2.78
  13   1  -8  105.96    3.36
  13  -1  -8  104.19    3.29
  13  -1  -6   45.07    1.56
 -13  -1   6   44.62    1.47
  13   1  -6   43.06    1.93
  13  -1  -6   42.51    1.86
  13   1  -4   -0.04    0.35
  13  -1  -4   -0.04    0.36
  13   1  -4   -0.09    0.39
  13   1  -4   -0.05    0.39
  13  -1  -4    0.23    0.23
 -13  -1   4    0.18    0.21
  13   1  -2   57.84    2.48
  13  -1  -2   63.52    1.95
  13   1  -2   60.70    2.57
 -13   1   2   63.23    2.16
  13   1  -2   62.02    2.43
  13  -1  -2   63.40    2.38
  13  -1   0  106.99    3.36
  13  -1   0  108.22    2.85
  13   1   0  102.68    3.63
 -13   1   0  104.94    3.07
 -13  -1   0  105.38    2.68
  13   1   0  101.09    3.40
  13  -1   2   15.33    0.87
  13   1   2   16.78    1.36
  13   1   2   15.71    1.20
 -13  -1  -2   15.10    0.77
 -13   1  -2   15.54    1.01
  13  -1   2   16.15    1.16
  13   1   4  521.17   11.88
 -13   1  -4  517.00   10.93
 -13  -1  -4  504.84   10.32
  13   1   4  532.43   11.54
  13  -1   4  498.19   11.38
  13  -1   6   24.00    1.47
  13   1   6   23.71    1.67
 -13  -1  -6   23.96    1.00
  13   1   6   23.32    1.51
  13   1   8  310.95    7.96
 -13  -1  -8  298.13    6.81
  13  -1   8  300.29    7.43
 -13  -1  -8  301.65    6.46
  13   1   8  307.33    7.61
  13   1  10  197.60    6.01
 -13   1 -10  203.97    5.23
 -13  -1 -10  212.44    4.73
  13  -1  10  209.88    5.68
 -13   1 -12   83.25    2.71
  13   1  12   82.03    3.12
  13  -1  12   85.28    3.08
 -13   1 -14  242.37    5.94
  13   1  14  251.32    6.53
  13  -1  14  250.26    6.47
  13   1  16    5.73    0.86
  13  -1  16    6.51    0.88
 -13   1 -16    5.09    0.67
  13   1  16    5.39    0.95
  13   1  18   32.30    2.03
 -13   1 -18   30.70    1.48
  13   1  18   29.12    1.73
  13  -1  18   32.46    1.81
  13   1  20    0.73    0.56
  13  -1  20    1.42    0.60
 -13   1 -20    0.99    0.45
  13   1  20    0.94    0.68
  13   1  22   17.82    1.47
 -13   1 -22   21.00    1.13
  13   1  22   22.09    1.41
  13  -1  22   22.71    1.46
  13   1  24   12.43    1.21
 -13   1 -24   11.86    0.81
  13   1  24   13.79    1.09
  13  -1  24   12.61    1.06
  13   1  26   22.95    1.43
 -13   1 -26   23.15    1.04
  13   1  26   21.98    1.27
  13  -1  26   23.01    1.29
  13   1  28    5.70    0.69
 -13   1 -28    5.84    0.47
  13   1  28    6.02    0.61
  13  -1  28    5.67    0.63
  13  -1  30   19.30    1.01
  13  -1  30   18.65    0.91
 -13  -2  37   41.70    1.37
 -13  -2  35   24.72    1.13
 -13   2  35   26.42    1.18
  13   2 -33   10.24    0.84
 -13   2  33   10.06    0.81
  13   2 -31    3.08    0.54
 -13   2  31    3.17    0.56
  13   2 -29    3.78    0.61
 -13   2  29    3.58    0.63
  13   2 -27   84.92    2.66
  13   2 -27   79.24    2.84
  13   2 -25    5.65    0.77
  13   2 -25    5.35    0.66
  13   2 -25    6.22    0.57
 -13   2  25    4.70    0.72
  13   2 -23   16.74    1.11
  13   2 -23   16.42    0.89
  13   2 -23   14.21    1.18
  13   2 -21   17.98    1.20
  13   2 -21   18.83    0.95
  13   2 -21   18.13    1.30
  13   2 -19   17.71    1.21
  13   2 -19   16.40    1.23
  13   2 -19   17.60    0.91
  13   2 -17  155.31    4.45
  13   2 -17  154.25    4.54
  13  -2 -17  151.56    4.00
  13   2 -17  159.57    3.79
  13   2 -17  149.81    4.43
  13   2 -15  186.23    5.01
  13   2 -15  178.71    5.08
  13   2 -15  181.74    5.13
  13  -2 -15  179.82    4.52
  13   2 -15  185.31    4.32
  13   2 -13   30.64    1.72
  13   2 -13   30.70    1.63
  13   2 -13   27.85    1.66
  13  -2 -13   30.82    1.35
  13   2 -13   29.70    1.22
  13   2 -11   16.49    1.32
  13   2 -11   18.34    1.35
  13  -2 -11   18.56    1.01
  13   2 -11   16.50    1.17
 -13  -2  11   18.74    0.88
  13   2  -9    0.42    0.37
  13   2  -9    1.29    0.52
  13   2  -9    0.67    0.48
  13  -2  -9    0.81    0.33
 -13  -2   9    0.77    0.25
  13   2  -7   65.68    2.81
  13  -2  -7   72.87    2.31
  13   2  -7   65.27    2.49
 -13  -2   7   71.63    2.02
 -13   2   5   51.42    1.79
  13   2  -5   51.82    2.45
  13  -2  -5   48.17    1.76
  13   2  -5   47.78    2.06
 -13  -2   5   49.56    1.58
 -13   2   3   24.32    1.20
 -13  -2   3   25.51    1.05
  13  -2  -3   23.92    1.17
 -13   2   3   23.54    1.22
  13   2  -3   24.86    1.43
 -13   2   1  327.55    7.26
  13   2  -1  311.93    8.35
  13  -2  -1  327.69    7.26
 -13   2   1  326.89    7.37
  13   2  -1  334.32    7.76
 -13   2  -1   22.94    1.19
  13  -2   1   23.26    1.18
 -13   2  -1   24.52    1.26
  13   2   1   23.21    1.40
 -13   2  -3  135.77    3.73
 -13   2  -3  134.88    3.65
  13   2   3  128.62    4.43
  13  -2   3  135.30    3.62
  13   2   3  141.06    4.07
 -13   2  -5   38.07    1.61
  13   2   5   37.21    2.12
 -13   2  -5   38.45    1.63
  13   2   5   35.94    1.82
  13   2   7  834.47   18.44
 -13   2  -7  880.53   17.37
  13   2   7  841.58   17.78
  13   2   9   77.33    3.25
  13   2   9   78.20    2.85
 -13   2  -9   79.33    2.60
  13  -2   9   80.65    2.89
  13   2  11   78.94    3.33
 -13   2 -11   84.64    2.74
  13   2  11   84.44    2.97
  13  -2  11   84.73    2.99
  13   2  13  265.40    6.67
  13   2  13  271.56    7.26
 -13   2 -13  268.71    6.38
  13  -2  13  276.05    6.79
  13   2  15   46.80    2.36
 -13   2 -15   44.92    1.81
  13   2  15   43.59    1.97
  13  -2  15   44.78    2.06
  13   2  17   48.14    2.08
  13   2  17   47.20    2.42
 -13   2 -17   55.96    2.02
  13  -2  17   53.23    2.22
  13   2  19    1.39    0.48
  13  -2  19    1.75    0.54
  13   2  19    2.47    0.66
  13   2  21   82.80    3.12
  13  -2  21   86.99    2.84
  13   2  23   13.47    1.10
 -13   2 -23   15.76    0.92
  13  -2  23   15.11    1.01
  13   2  25    7.76    0.78
 -13   2 -25    7.07    0.60
  13  -2  25    6.40    0.61
 -13   2 -27    0.20    0.24
 -13   3  34    0.08    0.23
  13   3 -32    0.07    0.26
  13   3 -30   19.75    1.10
  13   3 -28    6.82    0.72
 -13   3  28    6.19    0.71
  13   3 -26    7.47    0.71
  13   3 -26    7.61    0.58
 -13   3  26    7.67    0.83
  13   3 -24    8.18    0.78
  13   3 -24    8.17    0.61
 -13   3  24    8.36    0.88
  13   3 -22  130.09    3.81
  13   3 -22  139.17    3.37
 -13   3  22  131.64    4.03
  13   3 -20   51.37    2.12
  13   3 -20   51.00    1.69
 -13   3  20   46.23    2.15
  13   3 -18   54.17    2.26
  13   3 -18   56.45    1.84
 -13   3  18   52.50    2.29
  13   3 -16   40.93    2.00
  13   3 -16   39.51    2.04
  13   3 -16   40.29    1.52
 -13   3  16   36.50    1.84
  13   3 -14    7.53    0.92
  13   3 -14    8.31    0.96
 -13   3  14    7.17    0.79
  13   3 -12    0.66    0.52
  13   3 -10  317.74    8.08
  13   3  -8   21.29    1.60
  13   3  -8   20.79    1.53
  13   3  -6  263.55    7.21
  13   3  -6  267.69    7.10
  13   3  -4  201.02    5.00
  13   3  -4  184.23    5.79
  13   3  -4  194.85    5.65
  13   3  -2   60.31    2.20
  13   3  -2   60.68    2.92
  13   3   0    6.76    1.07
  13   3   0    5.71    0.66
 -13   3  -2    2.19    0.46
  13   3   2    2.64    0.84
  13   3   2    2.89    0.53
 -13   3  -4   36.36    1.54
  13   3   4   36.16    2.27
  13   3   4   38.61    1.60
 -13   3  -6    1.63    0.43
  13   3   6    1.08    0.72
  13   3   6    1.53    0.42
 -13   3  -8    4.20    0.57
  13   3   8    4.74    0.56
 -13   3 -10   23.99    1.24
 -13   3 -12  143.50    3.79
 -13   3 -14    0.26    0.34
 -13   3 -16    7.03    0.68
 -13   3 -18   43.93    1.63
 -13   3 -20    2.55    0.44
 -13   3 -22   57.60    1.77
 -13   3 -24   25.00    0.96
 -13   4  27   31.90    1.30
  13   4 -25   64.65    1.65
 -13   4  25   65.54    2.16
  13   4 -23    2.02    0.30
  13   4 -23    2.27    0.36
 -13   4  23    1.95    0.47
  13   4 -21   26.25    0.99
  13   4 -21   25.77    1.03
 -13   4  21   26.10    1.36
  13   4 -19   67.81    1.94
  13   4 -19   67.95    1.95
 -13   4  19   64.95    2.37
  13   4 -17    0.86    0.45
  13   4 -17    0.63    0.29
  13   4 -17    1.21    0.38
 -13   4  17    0.45    0.38
  13   4 -15   24.68    1.44
  13   4 -15   25.01    1.16
  13   4 -15   24.66    1.11
  13   4 -13  206.72    5.57
  13   4 -13  215.25    5.08
  13   4 -11   13.42    1.16
  13   4 -11   13.89    0.95
  13   4  -9   19.29    1.42
  13   4  -9   20.10    1.39
  13   4  -9   18.75    1.14
  13   4  -7   49.52    2.35
  13   4  -7   49.25    2.27
  13   4  -5   23.05    1.61
  13   4  -5   19.69    1.42
  13   4  -3  141.62    3.89
  13   4  -3  131.49    4.38
  13   4  -3  132.55    4.20
  13   4  -1    0.18    0.55
  13   4  -1    0.11    0.35
  13   4  -1    0.51    0.47
  13   4   1   17.50    1.43
  13   4   1   16.14    1.07
  13   4   1   17.07    1.29
  13   4   3   23.42    1.66
  13   4   3   23.63    1.26
  13   4   3   25.03    1.52
  13   4   3   25.86    1.26
  13   4   5    0.34    0.55
  13   4   5    0.59    0.43
  13   4   5    0.74    0.37
  13   4   7   23.77    1.60
  13   4   7   22.37    1.36
  13   4   7   25.23    1.18
  13   4   9    7.76    0.96
  13   4   9    7.90    0.80
  13   4  11   24.84    1.53
  13   4  13    8.90    0.91
  13   4  15    0.75    0.43
  13   4  17    0.93    0.41
  13   4  19   20.97    1.10
  13   5 -18   16.06    0.76
  13   5 -18   15.13    0.62
  13   5 -16   10.46    0.65
  13   5 -16   10.09    0.52
  13   5 -16   10.32    0.54
  13   5 -14   62.94    1.94
  13   5 -14   62.20    1.71
  13   5 -14   67.14    1.73
  13   5 -12    2.83    0.44
  13   5 -12    3.50    0.38
  13   5 -12    3.47    0.38
  13   5 -10   11.60    0.79
  13   5 -10   11.08    0.66
  13   5 -10   11.25    0.63
  13   5  -8    5.07    0.57
  13   5  -8    5.93    0.53
  13   5  -6   13.09    0.90
  13   5  -6   13.31    0.79
  13   5  -4   19.98    1.11
  13   5  -4   17.44    0.93
  13   5  -2    1.35    0.41
  13   5  -2    1.13    0.35
  13   5   0    3.44    0.52
  13   5   2   64.19    2.17
  13   5   4   42.59    1.64
  13   5   6   21.65    1.08
  13   5   8   65.84    2.01
 -14   0  38   24.19    1.01
  14   0 -36   29.46    1.18
 -14   0  36   26.76    1.14
  14   0 -34   14.07    0.94
  14   0 -34   16.99    1.05
  14   0 -32  143.79    4.03
  14   0 -30   37.13    1.79
  14   0 -28    1.81    0.56
  14   0 -26   60.99    2.52
  14   0 -24   63.55    2.63
  14   0 -22  203.08    5.56
  14   0 -20   36.27    1.87
  14   0 -18   77.91    2.87
  14   0 -16 1092.60   22.21
  14   0 -14   18.97    1.27
  14   0 -12  941.29   19.37
  14   0 -10    6.47    0.80
 -14   0   8  219.27    5.08
  14   0  -8  220.59    5.73
  14   0  -6  738.89   15.59
 -14   0   4  581.38   11.73
  14   0  -4  566.70   12.56
  14   0  -2   98.76    3.39
 -14   0   2  102.68    2.75
  14   0  -2  102.75    3.40
 -14   0   0  317.63    6.85
  14   0   0  322.40    7.90
  14   0   0  315.06    7.75
  14   0   2    0.78    0.51
 -14   0  -2    1.20    0.43
  14   0   2    0.83    0.52
 -14   0  -2    0.78    0.27
  14   0   4  332.85    8.36
 -14   0  -4  342.69    7.59
 -14   0  -4  325.92    7.10
  14   0   4  332.31    8.11
  14   0   6  575.63   12.78
 -14   0  -6  582.25   11.81
 -14   0  -6  553.32   11.26
  14   0   8    1.13    0.59
 -14   0  -8    0.71    0.25
 -14   0 -10    1.95    0.50
 -14   0 -12  110.30    3.28
 -14   0 -14  246.90    5.92
 -14   0 -16   94.97    2.85
 -14   0 -18  303.68    6.87
 -14   0 -20   40.50    1.58
 -14   0 -22  290.46    6.41
  14   0  22  296.78    7.22
  14   0  24    7.88    0.88
  14   0  26    5.50    0.68
  14   0  28   -0.08    0.28
  14   0  28   -0.16    0.35
  14   1 -37    0.72    0.29
 -14   1  37    0.30    0.20
  14   1 -35   43.74    1.67
 -14   1  35   44.38    1.63
 -14   1  33   85.00    2.67
  14  -1 -31    0.73    0.37
  14   1 -31    1.31    0.52
  14  -1 -29  190.56    4.95
  14   1 -29  190.06    5.16
  14  -1 -27    0.58    0.42
  14   1 -27    0.23    0.49
  14   1 -25  293.41    7.32
  14  -1 -25  292.36    7.12
  14   1 -23   39.53    1.99
  14  -1 -23   40.65    1.93
  14  -1 -21    7.05    0.85
  14   1 -21    7.87    0.92
  14  -1 -19  466.38    9.95
  14   1 -19  467.69    9.57
  14   1 -19  472.27   10.66
  14  -1 -19  475.24   10.53
  14  -1 -17    5.50    0.74
  14   1 -17    4.95    0.74
  14  -1 -17    6.11    0.59
  14  -1 -15    0.68    0.44
  14   1 -15    0.96    0.51
  14   1 -15    0.69    0.41
  14  -1 -15    0.74    0.29
  14  -1 -13    0.33    0.37
  14   1 -13    0.76    0.44
  14   1 -13    0.18    0.35
  14  -1 -13    0.32    0.26
 -14  -1  13    0.57    0.27
  14   1 -11   18.93    1.28
  14  -1 -11   18.09    0.96
 -14  -1  11   18.28    0.94
  14  -1 -11   17.19    1.19
  14   1 -11   16.79    1.22
  14  -1  -9   49.55    1.70
 -14  -1   9   47.35    1.61
  14   1  -9   44.38    2.06
  14  -1  -9   44.81    2.00
  14  -1  -7   79.11    2.34
 -14  -1   7   78.04    2.23
  14   1  -7   74.94    2.80
  14  -1  -7   74.87    2.71
  14  -1  -5   15.02    0.87
 -14  -1   5   14.76    0.80
  14  -1  -5   14.20    1.09
  14  -1  -3   26.89    1.17
  14   1  -3   27.12    1.66
 -14  -1   3   26.42    1.10
  14   1  -3   26.28    1.59
  14  -1  -3   26.53    1.50
  14  -1  -1   15.26    0.88
  14   1  -1   14.32    1.27
 -14   1   1   17.22    1.08
 -14  -1   1   16.59    0.86
  14   1  -1   17.48    1.30
  14  -1  -1   16.44    1.22
  14  -1   1  355.21    7.72
  14   1   1  355.46    8.90
 -14   1  -1  356.63    8.08
 -14  -1  -1  364.30    7.58
  14   1   1  358.38    8.58
  14  -1   1  351.56    8.43
  14  -1   3  273.25    6.24
  14   1   3  289.72    7.56
  14   1   3  284.70    7.16
 -14   1  -3  284.71    6.63
 -14  -1  -3  275.43    6.08
  14  -1   3  281.77    7.01
  14  -1   5  284.86    6.51
  14   1   5  299.23    7.81
 -14  -1  -5  293.32    6.34
  14   1   5  297.23    7.45
  14  -1   5  298.23    7.33
  14   1   7  141.63    4.77
 -14  -1  -7  143.46    3.54
  14   1   7  149.05    4.53
  14  -1   7  147.52    4.43
  14   1   9   56.20    2.75
 -14   1  -9   59.53    2.23
 -14  -1  -9   57.00    1.80
  14   1   9   60.94    2.61
  14  -1   9   55.44    2.44
  14   1  11    1.90    0.65
  14  -1  11    2.90    0.67
 -14   1 -11    2.10    0.52
  14   1  11    1.08    0.64
 -14   1 -13  144.33    4.03
  14   1  13  150.65    4.61
  14  -1  13  150.46    4.55
 -14   1 -15   13.59    1.00
  14   1  15   14.03    1.25
  14  -1  15   14.62    1.25
  14   1  17  290.74    7.98
 -14   1 -17  301.49    7.02
  14   1  17  308.42    7.69
  14  -1  17  320.33    7.69
  14   1  19   16.39    1.44
 -14   1 -19   15.72    1.02
  14   1  19   17.04    1.31
  14  -1  19   16.91    1.29
  14   1  21    0.61    0.49
  14  -1  21    0.85    0.50
 -14   1 -21    0.39    0.36
  14   1  21    0.62    0.55
  14   1  23   74.75    2.89
 -14   1 -23   73.66    2.24
  14   1  23   73.95    2.62
  14  -1  23   80.92    2.73
  14   1  25    7.47    0.84
 -14   1 -25    7.55    0.58
  14   1  25    8.37    0.78
  14  -1  25    8.58    0.80
  14   1  27   17.67    1.06
  14  -1  27   16.47    1.05
 -14   1 -27   15.94    0.72
  14   1  27   17.28    0.92
  14  -1  27   16.95    0.96
 -14  -2  36   11.88    0.65
 -14   2  34    0.34    0.27
  14   2 -32    9.05    0.80
 -14   2  32    9.46    0.76
  14   2 -30    3.75    0.58
 -14   2  28  139.77    4.16
  14   2 -28  162.02    4.26
  14   2 -26    4.59    0.69
  14   2 -26    3.23    0.50
 -14   2  26    3.86    0.65
  14   2 -24  265.87    6.24
  14   2 -24  264.53    5.79
 -14   2  24  265.01    6.65
  14   2 -24  255.45    6.54
  14   2 -22  203.44    5.23
  14   2 -22  212.64    4.77
  14   2 -22  202.50    5.53
  14   2 -20   22.77    1.44
  14   2 -20   22.69    1.31
  14   2 -20   22.84    1.04
  14   2 -18   52.66    2.21
  14   2 -18   54.76    2.34
  14   2 -18   56.02    1.76
  14   2 -18   53.90    2.29
  14   2 -16   91.05    3.13
  14   2 -16   90.04    3.21
  14   2 -16   91.27    2.50
  14   2 -16   89.75    3.12
  14   2 -14  149.87    4.44
  14   2 -14  145.84    4.47
  14   2 -14  153.40    3.65
  14   2 -14  146.11    4.33
  14   2 -12    0.36    0.43
  14   2 -12   -0.15    0.45
  14   2 -12    0.57    0.46
  14   2 -12   -0.15    0.26
  14  -2 -12    0.15    0.25
  14   2 -10    8.88    1.00
  14   2 -10    9.44    1.04
  14  -2 -10    8.89    0.72
  14   2 -10    9.66    0.94
 -14  -2  10    9.06    0.63
  14   2  -8   87.87    3.31
  14   2  -8   85.09    3.26
  14  -2  -8   93.94    2.75
  14   2  -8   87.10    3.04
 -14  -2   8   93.57    2.52
  14   2  -6   34.66    1.99
  14  -2  -6   38.52    1.60
  14   2  -6   35.00    1.78
 -14  -2   6   39.19    1.40
  14   2  -4   31.59    1.96
  14  -2  -4   32.95    1.43
  14   2  -4   32.22    1.71
 -14  -2   4   34.85    1.29
  14   2  -2   21.59    1.65
  14  -2  -2   24.45    1.21
  14   2  -2   24.85    1.48
 -14  -2   2   23.99    1.04
  14   2   0    2.82    0.61
 -14   2   0    2.50    0.52
  14   2   0    4.13    0.88
  14  -2   0    2.69    0.45
 -14  -2   0    2.83    0.39
  14   2   2    1.79    0.59
 -14   2  -2    2.84    0.54
  14   2   2    2.00    0.70
  14  -2   2    2.13    0.44
  14  -2   4   67.28    2.29
 -14   2  -4   70.42    2.40
  14   2   4   70.12    2.65
  14   2   6    1.47    0.54
 -14   2  -6    1.06    0.46
  14   2   6    1.67    0.71
  14   2   8    3.85    0.69
  14  -2   8    3.69    0.71
 -14   2  -8    4.35    0.63
  14   2   8    3.97    0.89
  14   2  10   43.92    2.32
 -14   2 -10   46.56    1.86
  14   2  10   46.23    2.07
  14  -2  10   44.86    2.06
 -14   2 -12   29.63    1.44
  14   2  12   26.64    1.83
  14   2  12   29.88    1.61
  14  -2  12   29.05    1.62
  14   2  14   22.83    1.67
 -14   2 -14   24.52    1.29
  14   2  14   24.40    1.42
  14  -2  14   24.13    1.47
  14   2  16  171.54    5.16
 -14   2 -16  178.13    4.46
  14   2  16  172.98    4.68
  14  -2  16  175.58    4.82
  14   2  18    5.33    0.68
  14  -2  18    5.46    0.74
  14   2  18    7.09    0.92
  14   2  20   24.26    1.52
  14  -2  20   23.73    1.30
  14   2  22   17.96    1.23
 -14   2 -22   18.93    0.98
  14  -2  22   20.16    1.09
  14   2  24   13.14    0.92
 -14   2 -24   12.15    0.72
  14  -2  24   12.15    0.75
 -14   2 -26   52.90    1.53
  14   3 -31    0.91    0.31
  14   3 -29    0.86    0.35
 -14   3  29    0.30    0.29
  14   3 -27   18.01    1.09
  14   3 -27   20.26    1.02
 -14   3  27   17.77    1.11
  14   3 -25    0.65    0.33
  14   3 -25    0.18    0.27
 -14   3  25    0.58    0.39
  14   3 -23    0.69    0.39
  14   3 -23    1.80    0.35
 -14   3  23    1.65    0.46
  14   3 -21    3.08    0.57
  14   3 -21    3.46    0.43
 -14   3  21    3.05    0.59
  14   3 -19    7.45    0.80
  14   3 -19    7.10    0.59
 -14   3  19    6.35    0.76
  14   3 -17   13.25    0.80
 -14   3  17   12.61    1.01
  14   3 -15   29.53    1.68
  14   3 -15   29.83    1.75
  14   3 -15   32.48    1.28
 -14   3  15   28.09    1.53
  14   3 -13    9.51    1.02
  14   3 -13    7.76    0.93
  14   3 -13    8.67    0.66
  14   3 -11   77.37    3.07
  14   3  -9    9.76    1.12
  14   3  -7  123.14    4.15
  14   3  -7  104.67    3.80
  14   3  -5  125.72    4.34
  14   3  -5  118.73    4.08
  14   3  -3   65.08    2.97
  14   3  -3   60.94    2.74
  14   3  -1    0.62    0.63
  14   3   1    5.18    0.99
  14   3   3   73.26    3.25
 -14   3  -3   73.83    2.37
  14   3   5  153.40    5.07
 -14   3  -5  151.04    3.95
  14   3   7   47.28    2.54
 -14   3  -7   46.54    1.78
  14   3   9    8.54    1.14
 -14   3  -9    7.93    0.72
 -14   3 -11   16.84    1.00
 -14   3 -13  206.29    4.91
 -14   3 -15   37.78    1.49
 -14   3 -17   25.57    1.15
 -14   3 -19    0.35    0.31
 -14   3 -21    3.86    0.42
 -14   3 -23   36.60    1.16
 -14   4  26   17.65    0.86
  14   4 -24    2.71    0.40
  14   4 -24    2.97    0.33
 -14   4  24    3.25    0.44
  14   4 -22    0.01    0.23
 -14   4  22    0.05    0.28
  14   4 -20    3.84    0.41
 -14   4  20    3.54    0.51
  14   4 -18    9.91    0.62
  14   4 -16  185.65    4.21
  14   4 -12   68.61    2.03
  14   4 -10  218.49    5.80
  14   4  -8   22.47    1.43
  14   4  -6   33.77    1.90
  14   4  -6   40.17    1.94
  14   4  -4   20.36    1.49
  14   4  -4   21.59    1.40
  14   4  -2    3.46    0.73
  14   4  -2    3.36    0.66
  14   4   0   24.78    1.61
  14   4   0   20.83    1.39
  14   4   2    0.48    0.55
  14   4   2    0.09    0.39
  14   4   4    1.86    0.65
  14   4   4    2.28    0.53
  14   4   6    2.48    0.67
  14   4   6    2.97    0.56
  14   4   8   59.98    2.42
  14   4   8   56.44    2.11
  14   4  10   33.34    1.70
  14   4  10   31.43    1.42
  14   4  12   12.32    1.00
  14   4  14   24.83    1.32
  14   4  16   30.52    1.37
  14   5 -15   29.94    1.08
  14   5 -15   29.93    0.91
  14   5 -13   81.95    2.24
  14   5 -13   83.65    1.99
  14   5 -11   24.16    1.04
  14   5 -11   22.81    0.81
  14   5 -11   23.82    0.84
  14   5  -9    6.86    0.57
  14   5  -9    6.02    0.41
  14   5  -9    5.70    0.41
  14   5  -7    0.02    0.26
  14   5  -7    0.03    0.20
  14   5  -7   -0.05    0.20
  14   5  -5   18.97    0.98
  14   5  -5   17.71    0.78
  14   5  -3   13.62    0.84
  14   5  -3   13.48    0.68
  14   5  -1    0.25    0.27
  14   5  -1    0.39    0.22
  14   5   1   13.27    0.80
  14   5   3    0.62    0.30
  14   5   5    6.01    0.51
 -15   0  37    0.09    0.21
  15   0 -35   -0.04    0.26
 -15   0  35    0.12    0.23
  15   0 -33   -0.03    0.31
  15   0 -31   -0.04    0.39
  15   0 -29    0.42    0.43
  15   0 -27   -0.14    0.43
  15   0 -25   -0.10    0.50
  15   0 -23    1.76    0.57
  15   0 -21   -0.05    0.49
  15   0 -19    0.53    0.51
  15   0 -17    0.05    0.45
  15   0 -15    1.55    0.57
  15   0 -13   -0.14    0.47
  15   0 -11    0.61    0.50
  15   0  -9    0.33    0.49
  15   0  -7   -0.24    0.44
  15   0  -5    0.29    0.47
 -15   0   5   -0.03    0.25
  15   0  -3    0.49    0.48
 -15   0   3    0.29    0.28
  15   0  -1    0.05    0.48
  15   0  -1    0.16    0.44
  15   0   1    0.26    0.53
  15   0   1   -0.23    0.46
 -15   0  -1   -0.05    0.26
  15   0   3    0.21    0.50
  15   0   3    0.60    0.50
 -15   0  -3   -0.03    0.27
  15   0   5    0.97    0.58
 -15   0  -5    0.22    0.39
  15   0   5    0.62    0.51
 -15   0  -5   -0.10    0.25
 -15   0  -7    0.14    0.40
  15   0   7    0.45    0.56
 -15   0  -9    0.18    0.39
  15   0   9   -0.07    0.52
 -15   0 -11    0.17    0.37
  15   0  11    0.20    0.56
 -15   0 -13    0.53    0.42
  15   0  13    0.27    0.56
 -15   0 -15    0.59    0.41
  15   0  15   -0.07    0.63
 -15   0 -17    0.20    0.34
  15   0  17    0.06    0.53
 -15   0 -19    0.05    0.31
  15   0  19   -0.12    0.55
 -15   0 -21    0.02    0.26
  15   0  21    0.05    0.51
  15   0  23    0.15    0.45
  15   0  23   -0.18    0.46
  15   0  25   -0.12    0.37
  15   0  25    0.04    0.37
  15   0  27    0.11    0.25
  15   1 -36   35.11    1.29
 -15   1  36   33.17    1.22
  15   1 -34   19.75    1.06
 -15   1  34   18.27    0.99
 -15   1  32  125.73    3.48
  15  -1 -30   23.53    1.22
  15   1 -30   21.35    1.30
  15  -1 -28  133.93    3.77
  15   1 -28  132.22    3.95
  15  -1 -26   82.52    2.84
  15   1 -26   88.46    3.05
  15  -1 -24   84.34    2.92
  15   1 -24   84.33    3.08
  15  -1 -22   84.79    2.96
  15   1 -22   80.78    3.02
  15  -1 -20   90.60    3.13
  15   1 -20   96.55    3.32
  15  -1 -18   11.45    1.03
  15   1 -18   10.77    1.07
  15  -1 -16  154.02    4.46
  15   1 -16  163.10    4.64
  15   1 -14  538.51   11.96
  15  -1 -14  552.57   11.34
  15  -1 -14  538.41   11.93
  15   1 -14  556.86   12.12
  15  -1 -12    2.57    0.60
  15   1 -12    1.66    0.57
  15   1 -12    1.96    0.52
  15  -1 -12    2.33    0.39
 -15  -1  12    2.35    0.40
  15   1 -10   44.58    2.09
  15  -1 -10   47.34    1.70
 -15  -1  10   45.35    1.64
  15   1 -10   44.66    2.09
  15  -1 -10   46.18    2.06
  15  -1  -8   21.33    1.06
 -15  -1   8   20.41    1.02
  15   1  -8   22.33    1.46
  15  -1  -8   20.60    1.34
  15  -1  -6   -0.14    0.24
 -15  -1   6    0.05    0.26
  15   1  -4   -0.05    0.47
  15  -1  -4    0.23    0.44
 -15  -1   4    0.41    0.27
  15  -1  -2  102.52    2.84
  15   1  -2  104.71    3.70
  15   1  -2  102.93    3.52
  15  -1  -2   99.00    3.38
  15   1   0   15.59    1.35
 -15  -1   0   13.54    0.81
  15   1   0   15.45    1.26
  15  -1   0   14.78    1.18
  15   1   2    2.60    0.71
  15  -1   2    1.44    0.58
 -15   1  -2    3.84    0.64
  15   1   2    3.49    0.82
 -15  -1  -2    2.15    0.38
  15   1   4  190.73    5.68
 -15  -1  -4  181.63    4.34
  15   1   4  187.00    5.32
  15  -1   4  176.52    5.15
  15   1   6    8.54    1.02
  15  -1   6    8.05    0.96
  15   1   6    8.54    1.11
  15   1   8    5.71    0.89
  15  -1   8    5.39    0.84
 -15   1  -8    5.94    0.74
  15   1   8    4.77    0.94
  15  -1   8    4.74    0.78
  15   1  10  332.19    8.73
  15  -1  10  318.52    8.34
 -15   1 -10  348.18    7.74
  15   1  10  348.12    8.37
  15  -1  10  331.31    8.24
  15   1  12   17.53    1.53
 -15   1 -12   17.78    1.15
  15   1  12   16.41    1.35
  15  -1  12   17.41    1.37
 -15   1 -14   85.22    2.69
  15   1  14   88.08    3.18
  15  -1  14   87.19    3.18
 -15   1 -16   37.67    1.63
  15   1  16   38.21    1.99
  15  -1  16   38.20    1.97
 -15   1 -18  190.90    4.72
  15   1  18  188.79    5.25
  15  -1  18  199.21    5.32
  15   1  20   75.68    2.93
 -15   1 -20   72.34    2.26
  15   1  20   74.07    2.66
  15  -1  20   74.24    2.69
  15   1  22    1.69    0.48
  15  -1  22    1.65    0.54
 -15   1 -22    1.42    0.36
  15   1  22    1.85    0.57
  15  -1  22    2.12    0.56
  15   1  24    1.07    0.39
  15  -1  24    1.28    0.43
 -15   1 -24    0.74    0.28
  15   1  24    0.76    0.41
  15  -1  24    0.86    0.42
  15  -1  26    1.76    0.36
  15   1  26    1.37    0.39
  15  -1  26    0.92    0.36
 -15   2  35    3.35    0.37
  15   2 -33   30.08    1.29
 -15   2  33   30.01    1.27
  15   2 -31    2.56    0.46
  15   2 -29    0.16    0.33
 -15   2  29    0.42    0.36
  15   2 -27    3.13    0.56
 -15   2  27    2.83    0.54
  15   2 -25   22.50    1.15
 -15   2  25   20.84    1.29
  15   2 -25   21.25    1.32
  15   2 -23   26.58    1.32
 -15   2  23   26.71    1.51
  15   2 -23   25.84    1.49
  15   2 -21  112.30    3.30
  15   2 -21  113.70    2.87
  15   2 -21  105.60    3.53
  15   2 -19   72.83    2.58
  15   2 -19   78.27    2.17
  15   2 -19   73.50    2.78
  15   2 -17    2.83    0.61
  15   2 -17    2.82    0.56
  15   2 -17    2.25    0.55
  15   2 -17    3.26    0.40
  15   2 -15  194.35    5.29
  15   2 -15  189.86    5.39
  15   2 -15  197.47    4.47
  15   2 -15  201.41    5.35
  15   2 -13   31.94    1.75
  15   2 -13   32.96    1.82
  15   2 -13   31.94    1.72
  15   2 -11   35.96    1.94
  15   2 -11   36.29    1.96
  15   2 -11   35.21    1.80
  15   2  -9   51.03    2.36
  15   2  -9   49.56    2.38
  15   2  -9   50.88    2.20
  15   2  -7    1.06    0.51
  15   2  -7    0.92    0.56
  15   2  -7    0.92    0.54
  15   2  -5   33.54    1.98
  15   2  -5   34.75    1.79
  15   2  -3  210.43    6.15
  15   2  -3  217.81    5.72
  15   2  -1    8.48    1.11
  15   2  -1   10.56    1.02
  15   2   1  108.47    4.11
 -15   2  -1  116.35    3.38
  15   2   1  117.36    3.71
  15   2   3  153.46    5.13
 -15   2  -3  158.72    4.29
  15   2   3  160.05    4.59
  15   2   5   29.73    2.01
 -15   2  -5   29.79    1.50
  15   2   5   28.49    1.61
  15   2   7    3.52    0.65
  15  -2   7    3.32    0.63
 -15   2  -7    2.57    0.54
  15   2   7    2.70    0.76
  15   2   9    4.71    0.70
  15  -2   9    4.50    0.72
 -15   2  -9    5.65    0.70
  15   2   9    6.22    0.97
  15   2  11   21.10    1.59
 -15   2 -11   23.77    1.27
  15   2  11   22.58    1.38
  15  -2  11   24.05    1.43
  15   2  13   34.27    1.96
 -15   2 -13   35.68    1.56
  15   2  13   36.84    1.74
  15  -2  13   38.09    1.80
  15   2  15    3.03    0.57
  15  -2  15    3.59    0.62
 -15   2 -15    3.39    0.56
  15   2  15    3.49    0.76
  15   2  17   52.84    2.34
  15   2  17   56.08    2.04
  15  -2  17   53.22    2.06
  15   2  19  109.48    3.50
  15  -2  19  112.90    3.18
 -15   2 -21   33.78    1.31
  15  -2  21   35.54    1.40
 -15   2 -23    1.59    0.31
  15   3 -30    1.78    0.33
  15   3 -28    0.51    0.29
 -15   3  28    0.27    0.26
  15   3 -26   35.60    1.49
  15   3 -26   34.25    1.35
 -15   3  26   33.68    1.49
  15   3 -24   26.67    1.24
  15   3 -24   26.56    1.01
 -15   3  24   25.38    1.33
  15   3 -22    3.13    0.52
  15   3 -22    3.19    0.40
 -15   3  22    3.97    0.59
  15   3 -20    0.73    0.41
  15   3 -20    0.69    0.28
 -15   3  20    0.54    0.36
  15   3 -18    0.55    0.40
  15   3 -18    0.85    0.29
 -15   3  18    0.42    0.34
  15   3 -16    0.13    0.42
  15   3 -16    0.29    0.27
  15   3 -14    1.51    0.57
  15   3 -14    1.81    0.55
  15   3 -14    1.99    0.35
  15   3 -12   79.20    2.98
  15   3 -12   77.31    2.99
  15   3 -12   77.80    2.21
  15   3 -10   13.59    1.22
  15   3 -10   12.44    1.20
  15   3 -10   12.64    0.76
  15   3  -8   61.31    2.72
  15   3  -6    5.52    0.92
  15   3  -4   55.69    2.65
  15   3  -4   53.86    2.51
  15   3  -2    9.03    1.10
  15   3  -2    7.12    0.95
  15   3   0    0.40    0.65
  15   3   2    5.54    0.95
  15   3   4    0.52    0.68
 -15   3  -6    2.83    0.50
  15   3   6    2.80    0.76
  15   3   8    5.57    0.92
 -15   3  -8    6.32    0.62
  15   3  10   37.47    2.07
 -15   3 -10   37.87    1.51
  15   3  12   19.40    1.46
 -15   3 -12   22.09    1.08
  15   3  14   29.69    1.72
 -15   3 -14   31.34    1.28
 -15   3 -16    0.08    0.27
  15   3  16    0.58    0.52
  15   3  18    7.87    0.82
 -15   3 -18    9.19    0.60
 -15   3 -20    2.50    0.32
  15   3  20    1.73    0.44
  15   4 -23    2.10    0.34
  15   4 -21    0.20    0.26
  15   4 -21   -0.03    0.19
  15   4 -19    0.67    0.33
  15   4 -19    0.06    0.21
  15   4 -17    3.11    0.50
  15   4 -17    3.60    0.38
  15   4 -15    0.20    0.38
  15   4 -15    0.36    0.25
  15   4 -13   15.88    1.08
  15   4 -13   17.45    0.80
  15   4 -11    0.58    0.27
  15   4  -9    0.72    0.42
  15   4  -9    1.03    0.28
  15   4  -7   49.15    2.09
  15   4  -5    0.17    0.42
  15   4  -3    8.87    0.89
  15   4  -1   45.96    1.98
  15   4   1    3.49    0.59
  15   4   3    8.16    0.79
  15   4   5    0.61    0.49
  15   4   5    0.07    0.33
  15   4   7   23.05    1.37
  15   4   7   23.50    1.20
  15   4   9    5.96    0.71
  15   4   9    5.35    0.55
  15   4  11    0.60    0.37
  15   4  13    8.14    0.71
  15   5 -10    0.25    0.21
  15   5  -8   31.92    1.15
  15   5  -6   11.70    0.67
  15   5  -4   26.14    1.05
  15   5  -2    6.63    0.51
 -16   0  36  198.83    4.40
  16   0 -34   11.94    0.72
 -16   0  34   12.05    0.74
  16   0 -32   57.08    2.00
  16   0 -30   38.57    1.68
  16   0 -28   86.88    2.90
  16   0 -26    5.57    0.75
  16   0 -24    3.38    0.65
  16   0 -22   22.34    1.47
  16   0 -20  540.60   12.01
  16   0 -18  367.12    8.71
  16   0 -16   88.62    3.19
  16   0 -14 1135.44   23.12
  16   0 -12  644.82   13.96
  16   0 -10  133.25    4.14
  16   0  -8    8.83    1.01
  16   0  -6    1.32    0.57
 -16   0   4  543.35   11.56
  16   0  -4  586.14   12.53
 -16   0   2  112.77    3.18
  16   0  -2  122.30    3.91
  16   0   0  750.42   16.06
 -16   0   0  726.23   15.01
  16   0   0  770.55   16.07
  16   0   2   29.98    1.83
  16   0   2   29.02    1.77
  16   0   4  151.96    4.82
  16   0   4  150.43    4.66
  16   0   6  108.70    3.93
  16   0   6  108.59    3.77
  16   0   8    4.61    0.86
  16   0  10   43.84    2.37
 -16   0 -10   43.64    1.81
  16   0  12  374.61    9.39
 -16   0 -12  376.15    8.32
  16   0  14  177.88    5.47
 -16   0 -14  184.23    4.53
  16   0  16   70.09    2.89
 -16   0 -16   60.31    2.08
  16   0  18   65.26    2.74
  16   0  20    0.57    0.48
  16   0  22  135.27    3.92
  16   0  24    0.15    0.32
  16   0  24    0.53    0.34
  16   1 -35  122.97    2.98
 -16   1  35  113.51    2.90
 -16   1  33   45.31    1.63
 -16   1  31   20.68    1.12
  16  -1 -31   19.70    1.00
  16  -1 -29  110.31    3.09
  16   1 -29  104.25    3.24
  16  -1 -27   55.52    2.09
  16   1 -27   54.41    2.20
  16  -1 -25   91.43    2.94
  16   1 -25   87.39    3.07
  16  -1 -23   42.88    1.90
  16   1 -23   40.01    1.99
  16  -1 -21   40.66    1.90
  16   1 -21   41.10    2.01
  16  -1 -19  241.42    6.19
  16   1 -19  247.39    6.37
  16  -1 -17   89.75    3.07
  16   1 -17   89.04    3.17
  16  -1 -15  513.51   11.45
  16   1 -15  525.52   11.66
  16   1 -13   43.62    2.02
  16  -1 -13   42.54    1.99
  16   1 -13   46.13    2.15
  16   1 -11   47.52    2.16
  16  -1 -11   45.73    2.08
  16   1 -11   50.09    2.25
  16   1  -9   33.62    1.83
  16   1  -9   34.63    1.86
  16  -1  -9   34.47    1.79
  16   1  -7    1.90    0.62
  16  -1  -7    1.93    0.56
  16   1  -5    3.51    0.74
  16  -1  -5    4.13    0.74
  16   1  -3    0.27    0.55
  16  -1  -3   -0.05    0.44
  16   1  -1  266.69    6.78
  16  -1  -1  243.19    6.51
  16  -1   1    2.05    0.62
  16   1   1    2.91    0.75
  16   1   3  207.15    6.16
  16   1   3  209.86    5.84
  16  -1   3  208.95    5.71
  16   1   5   23.49    1.73
  16   1   5   23.80    1.60
  16  -1   5   22.39    1.51
  16   1   7  216.64    6.43
  16   1   7  231.38    6.17
  16  -1   7  220.45    5.99
  16   1   9  164.25    5.22
  16  -1   9  153.51    4.74
 -16   1  -9  159.61    4.32
  16   1   9  162.85    4.85
  16  -1   9  163.68    4.79
  16  -1  11    9.11    1.02
  16   1  11    9.47    1.17
 -16   1 -11    9.74    0.87
  16   1  11    9.92    1.07
  16  -1  11   11.07    1.08
  16   1  13    1.24    0.56
  16  -1  13    1.76    0.62
 -16   1 -13    2.24    0.51
  16   1  13    1.75    0.70
  16  -1  13    1.94    0.62
  16   1  15  379.09    9.44
  16  -1  15  393.14    9.29
 -16   1 -15  387.08    8.50
  16   1  15  405.05    9.14
  16  -1  15  388.32    9.14
  16   1  17    5.32    0.77
  16  -1  17    5.78    0.78
  16  -1  17    6.45    0.84
 -16   1 -17    6.70    0.65
  16  -1  19   98.44    3.21
 -16   1 -19   91.50    2.63
  16   1  19   93.91    2.99
  16  -1  19   98.31    3.08
  16   1  21    0.99    0.41
  16  -1  21    0.64    0.40
 -16   1 -21    0.81    0.31
  16   1  21    0.90    0.43
  16  -1  21    0.71    0.40
  16   1  23    5.52    0.62
  16  -1  23    4.59    0.56
  16   1  23    5.06    0.54
  16  -1  23    5.10    0.55
  16   2 -32    8.77    0.66
 -16   2  30   16.54    0.96
  16   2 -30   18.58    0.99
  16   2 -28    2.02    0.43
 -16   2  28    2.33    0.44
  16   2 -26    1.09    0.41
 -16   2  26    0.50    0.32
  16   2 -24   45.15    1.65
 -16   2  24   44.28    1.91
  16   2 -24   46.49    1.94
  16   2 -22   90.95    2.69
 -16   2  22   84.39    2.91
  16   2 -22   90.99    3.02
  16   2 -20   28.89    1.38
  16   2 -20   27.23    1.07
 -16   2  20   26.67    1.47
  16   2 -20   27.24    1.55
  16   2 -18    2.52    0.61
  16   2 -18    2.34    0.50
  16   2 -18    2.08    0.34
  16   2 -16   17.13    1.16
  16   2 -16   16.09    1.22
  16   2 -16   17.32    1.23
  16   2 -14   31.25    1.62
  16   2 -14   26.77    1.63
  16   2 -14   27.30    1.57
  16   2 -12   89.10    3.10
  16   2 -12   87.24    3.20
  16   2 -12   86.79    3.06
  16   2 -10   58.78    2.48
  16   2 -10   56.75    2.55
  16   2 -10   59.26    2.40
  16   2  -8    9.81    1.04
  16   2  -8    8.85    1.04
  16   2  -8    8.26    0.90
  16   2  -6  232.85    6.36
  16   2  -6  229.94    6.38
  16   2  -6  236.83    6.08
  16   2  -4   42.52    2.23
  16   2  -4   45.21    2.07
  16   2  -2    0.33    0.46
  16   2  -2    0.24    0.52
  16   2   0   18.21    1.48
  16   2   0   19.95    1.33
  16   2   2    0.14    0.46
  16   2   2   -0.06    0.55
  16   2   4  106.99    3.88
 -16   2  -4   97.34    3.04
  16   2   4  100.92    3.33
  16   2   6  352.26    9.07
 -16   2  -6  356.23    8.08
  16   2   6  372.51    8.46
  16   2   8    9.76    1.16
 -16   2  -8    8.91    0.81
  16   2   8    9.10    0.90
  16  -2   8    8.36    0.85
  16   2  10  143.71    4.53
 -16   2 -10  144.70    3.89
  16   2  10  147.87    4.13
  16  -2  10  145.22    4.10
  16   2  12    1.07    0.45
  16  -2  12    1.14    0.45
 -16   2 -12    1.65    0.46
  16   2  12    1.63    0.61
  16   2  14   23.80    1.54
 -16   2 -14   24.91    1.22
  16   2  14   24.81    1.28
  16  -2  14   23.62    1.29
  16   2  16   61.06    2.44
 -16   2 -16   64.10    2.04
  16   2  16   64.41    2.13
  16  -2  16   61.93    2.13
  16   2  18    9.02    0.86
  16   2  20   12.50    0.94
  16   3 -27   19.53    0.93
 -16   3  27   18.39    0.94
  16   3 -25   11.98    0.79
  16   3 -25   11.76    0.71
 -16   3  25   11.68    0.79
  16   3 -23  113.76    3.00
 -16   3  23  106.90    3.08
  16   3 -21    9.78    0.75
  16   3 -21   10.70    0.60
 -16   3  21   10.52    0.80
  16   3 -19    4.87    0.61
  16   3 -19    4.81    0.43
 -16   3  19    4.99    0.59
  16   3 -17    0.40    0.37
  16   3 -17    0.26    0.22
  16   3 -15    1.45    0.48
  16   3 -15    1.93    0.32
  16   3 -13   70.83    2.65
  16   3 -13   73.72    2.77
  16   3 -13   69.61    1.95
  16   3 -11   58.95    2.46
  16   3 -11   58.52    2.49
  16   3  -9    0.67    0.54
  16   3  -9    0.31    0.50
  16   3  -7   24.18    1.62
  16   3  -5    2.38    0.66
  16   3  -3  132.47    4.26
  16   3  -3  114.86    3.94
  16   3  -1    5.69    0.92
  16   3  -1    6.01    0.89
  16   3   1  152.87    4.75
  16   3   1  141.22    4.41
  16   3   3   25.98    1.73
  16   3   5    8.76    1.04
  16   3   7   72.16    2.94
  16   3   9   47.69    2.24
  16   3  11   14.73    1.18
 -16   3 -13    0.45    0.28
  16   3  13    0.30    0.47
  16   3  15   12.01    0.95
  16   3  17   26.01    1.29
  16   4 -22   21.15    0.88
  16   4 -20   12.18    0.71
  16   4 -20   11.73    0.53
  16   4 -18   42.86    1.55
  16   4 -18   45.78    1.27
  16   4 -16   68.59    2.18
  16   4 -16   70.87    1.79
  16   4 -14   13.46    0.89
  16   4 -14   14.54    0.64
  16   4 -12   11.81    0.88
  16   4 -12   11.20    0.57
  16   4 -10    3.18    0.57
  16   4 -10    3.90    0.36
  16   4  -8   37.54    1.72
  16   4  -8   39.64    1.73
  16   4  -6    8.57    0.85
  16   4  -6    8.65    0.82
  16   4  -4  103.48    3.28
  16   4  -4  106.15    3.19
  16   4  -2   -0.12    0.46
  16   4  -2    0.31    0.35
  16   4   0   18.58    1.22
  16   4   0   21.44    1.18
  16   4   2    0.16    0.34
  16   4   4   28.31    1.29
  16   4   6    2.68    0.43
  16   4   8   38.15    1.38
 -17   0  33   -0.09    0.23
  17   0 -31    0.14    0.32
  17   0 -29   -0.03    0.34
  17   0 -27    0.04    0.40
  17   0 -25    0.04    0.41
  17   0 -23    0.13    0.45
  17   0 -21    0.23    0.49
  17   0 -19    0.24    0.51
  17   0 -17    0.19    0.46
  17   0 -15    0.39    0.53
  17   0 -13    0.15    0.54
  17   0 -11    0.25    0.49
  17   0  -9    0.41    0.55
  17   0  -7    0.46    0.54
  17   0  -5    1.78    0.66
  17   0  -3    0.05    0.56
  17   0  -1   -0.32    0.55
  17   0   1   -0.05    0.52
  17   0   1    0.05    0.44
  17   0   3    0.05    0.59
  17   0   3   -0.11    0.52
  17   0   5    0.16    0.55
  17   0   5    0.53    0.51
  17   0   7    0.16    0.60
  17   0   7    0.36    0.53
  17   0   9   -0.06    0.53
  17   0  11    0.06    0.55
  17   0  13   -0.11    0.49
  17   0  15    0.16    0.52
  17   0  17    0.47    0.51
  17   0  19    0.12    0.42
  17   0  21    0.20    0.34
  17   1 -34   11.23    0.65
 -17   1  34    9.56    0.59
 -17   1  32   12.53    0.78
  17  -1 -30   36.81    1.37
  17  -1 -28    4.31    0.53
  17   1 -28    4.69    0.64
  17  -1 -26    8.80    0.76
  17   1 -26    8.59    0.86
  17  -1 -24    7.89    0.78
  17   1 -24    8.85    0.92
  17  -1 -22   38.46    1.77
  17   1 -22   37.82    1.88
  17  -1 -20    4.89    0.70
  17   1 -20    5.08    0.79
  17  -1 -18   62.16    2.42
  17   1 -18   62.76    2.55
  17  -1 -16    3.07    0.62
  17   1 -16    2.24    0.64
  17  -1 -14  137.60    4.10
  17   1 -14  136.95    4.23
  17   1 -12   28.43    1.60
  17  -1 -12   32.33    1.71
  17   1 -12   28.75    1.70
  17   1 -10  580.02   12.79
  17  -1 -10  573.79   12.70
  17   1 -10  597.69   12.92
  17   1  -8  111.17    3.72
  17   1  -8  115.06    3.78
  17  -1  -8  110.91    3.62
  17   1  -6   32.53    1.86
  17  -1  -6   31.72    1.75
  17   1  -4  143.25    4.40
  17  -1  -4  132.79    4.19
  17   1  -2    7.26    0.95
  17  -1  -2    6.16    0.87
  17   1   0  138.73    4.33
  17  -1   0  128.85    4.15
  17   1   2  114.20    4.09
  17   1   2  117.39    3.93
  17  -1   2  122.46    3.86
  17   1   4    8.38    1.02
  17  -1   4    7.64    0.93
  17   1   4    5.80    0.94
  17   1   6   49.04    2.49
  17   1   6   53.25    2.37
  17  -1   6   50.04    2.26
  17   1   8    2.76    0.71
  17  -1   8    2.07    0.64
  17   1   8    2.04    0.72
  17   1  10   23.78    1.66
 -17   1 -10   22.77    1.26
  17   1  10   24.27    1.53
  17  -1  10   25.36    1.54
  17   1  12    0.64    0.56
  17  -1  12    0.85    0.54
 -17   1 -12    0.21    0.38
  17   1  12    0.57    0.59
  17  -1  12    0.47    0.42
  17   1  14   20.59    1.46
  17  -1  14   21.32    1.37
 -17   1 -14   21.23    1.13
  17   1  14   22.08    1.36
  17  -1  14   22.25    1.37
  17   1  16   60.94    2.55
  17  -1  16   62.98    2.42
  17   1  16   69.23    2.42
  17  -1  16   65.28    2.39
  17  -1  18   77.27    2.57
  17   1  18   80.46    2.51
  17  -1  18   75.91    2.50
  17  -1  20  111.69    3.14
  17   1  20  116.28    3.10
  17  -1  20  114.24    3.10
  17   1  22    0.61    0.30
  17   2 -31    8.69    0.62
 -17   2  31    9.81    0.63
  17   2 -29    4.39    0.48
 -17   2  29    4.00    0.47
  17   2 -27    1.55    0.41
 -17   2  27    1.50    0.38
  17   2 -25    1.90    0.46
 -17   2  25    2.46    0.46
  17   2 -23    1.31    0.46
 -17   2  23    0.82    0.36
  17   2 -21    5.96    0.73
 -17   2  21    6.34    0.69
  17   2 -19   30.23    1.37
 -17   2  19   32.08    1.52
  17   2 -19   30.04    1.61
  17   2 -17   19.18    1.11
 -17   2  17   18.06    1.11
  17   2 -17   17.28    1.25
  17   2 -15   17.72    1.11
  17   2 -15   16.13    1.21
  17   2 -15   17.07    1.22
  17   2 -13   31.67    1.60
  17   2 -13   36.52    1.85
  17   2 -13   31.98    1.70
  17   2 -11   23.53    1.41
  17   2 -11   22.97    1.52
  17   2 -11   24.35    1.46
  17   2  -9    0.27    0.42
  17   2  -9    0.42    0.46
  17   2  -9   -0.05    0.47
  17   2  -7   20.20    1.39
  17   2  -7   20.78    1.51
  17   2  -7   19.39    1.31
  17   2  -5    1.18    0.53
  17   2  -5    0.89    0.51
  17   2  -5    1.08    0.58
  17   2  -3   29.79    1.77
  17   2  -3   30.49    1.64
  17   2  -1   39.42    2.09
  17   2  -1   42.25    1.96
  17   2   1   61.90    2.68
  17   2   1   61.92    2.43
  17   2   3   19.06    1.45
  17   2   3   21.15    1.33
  17   2   5   85.46    3.24
  17   2   5   83.66    2.87
  17   2   7    6.47    0.77
  17   2   7    8.11    0.96
  17   2   9    2.10    0.51
  17   2   9    1.94    0.64
  17   2  11    8.19    0.92
 -17   2 -11    6.83    0.66
  17   2  11    8.65    0.78
  17   2  13   41.89    1.96
 -17   2 -13   42.22    1.58
  17   2  13   44.09    1.68
  17   2  15   74.53    2.60
 -17   2 -15   73.56    2.18
  17   2  17    0.19    0.32
  17   3 -24   28.38    1.13
  17   3 -24   29.79    1.10
  17   3 -22    3.80    0.44
 -17   3  22    4.16    0.45
  17   3 -20   34.04    1.36
  17   3 -18    6.34    0.63
  17   3 -18    5.73    0.42
  17   3 -16   14.62    0.98
  17   3 -14   26.40    1.41
  17   3 -12    0.87    0.45
  17   3 -12    1.37    0.49
  17   3 -10   -0.13    0.42
  17   3 -10   -0.18    0.45
  17   3  -8   62.36    2.48
  17   3  -8   58.88    2.45
  17   3  -6    4.46    0.77
  17   3  -6    3.99    0.73
  17   3  -4    2.30    0.62
  17   3  -2   23.80    1.53
  17   3   0    3.41    0.71
  17   3   0    4.47    0.75
  17   3   2   22.31    1.49
  17   3   2   21.98    1.39
  17   3   4    5.11    0.76
  17   3   4    4.95    0.73
  17   3   6   23.76    1.45
  17   3   6   18.13    1.21
  17   3   8   53.83    2.23
  17   3  10    8.61    0.85
  17   3  12   25.58    1.34
  17   3  12   24.05    1.18
  17   3  14   -0.03    0.30
  17   3  14    0.07    0.25
  17   4 -19    2.43    0.30
  17   4 -17   34.90    1.24
  17   4 -15    0.70    0.28
  17   4 -13    8.10    0.64
  17   4 -11   25.13    1.17
  17   4  -9    3.27    0.50
  17   4  -7    0.93    0.36
  17   4  -5    0.31    0.33
  17   4  -5    0.50    0.35
  17   4  -3    1.52    0.41
  17   4  -3    1.45    0.39
  17   4  -1    2.37    0.45
  17   4  -1    1.74    0.38
  17   4   1   30.60    1.38
  17   4   1   29.44    1.26
  17   4   3   25.67    1.23
  17   4   3   25.34    1.10
  17   4   5   22.58    1.10
  17   4   5   21.49    0.95
  17   4   7   85.83    2.42
 -18   0  32   39.67    1.41
  18   0 -32   42.74    1.41
  18   0 -30  144.22    3.63
  18   0 -28   54.43    1.94
  18   0 -26    2.49    0.53
  18   0 -24   21.55    1.30
  18   0 -22    3.99    0.68
  18   0 -20  358.78    8.41
  18   0 -18  142.64    4.22
  18   0 -16   22.87    1.47
  18   0 -14  291.09    7.24
  18   0 -12  541.75   12.01
  18   0 -10   16.75    1.31
  18   0  -8   70.36    2.80
  18   0  -6  329.54    8.09
  18   0  -4  867.71   18.28
  18   0  -2   83.98    3.15
  18   0   0  255.68    6.66
  18   0   2   59.36    2.55
  18   0   4   21.78    1.46
  18   0   4   21.81    1.49
  18   0   6    5.33    0.83
  18   0   6    5.86    0.84
  18   0   8   18.98    1.38
  18   0   8   17.37    1.31
  18   0  10    8.58    0.96
  18   0  12   51.87    2.28
  18   0  14   89.00    3.05
  18   0  16  137.62    3.91
  18   0  18  210.71    5.14
 -18   1  31    3.90    0.43
 -18   1  29    0.23    0.24
  18  -1 -27   18.60    0.96
  18   1 -27   17.50    1.08
  18  -1 -25    0.50    0.32
  18   1 -25    0.61    0.42
  18  -1 -23   14.20    0.97
  18   1 -23   14.46    1.08
  18  -1 -21   15.50    1.06
  18   1 -21   15.16    1.13
  18  -1 -19  157.84    4.31
  18   1 -19  152.23    4.42
  18  -1 -17   28.62    1.53
  18   1 -17   29.61    1.65
  18  -1 -15   90.45    3.04
  18   1 -15   88.98    3.16
  18  -1 -13   11.03    1.00
  18   1 -13   11.68    1.09
  18  -1 -11  363.74    8.63
  18   1 -11  383.63    8.89
  18   1  -9   32.64    1.74
  18  -1  -9   32.93    1.73
  18   1  -9   34.53    1.86
  18   1  -7  217.59    5.91
  18   1  -7  237.32    6.11
  18  -1  -7  220.33    5.84
  18   1  -5  189.03    5.33
  18  -1  -5  185.37    5.15
  18   1  -3   48.89    2.31
  18  -1  -3   51.32    2.23
  18   1  -1    0.57    0.58
  18  -1  -1    0.42    0.45
  18   1   1  180.75    5.07
  18  -1   1  167.26    4.85
  18   1   3   12.31    1.15
  18  -1   3   13.08    1.11
  18   1   5   44.20    2.07
  18  -1   5   40.68    1.94
  18   1   7    0.74    0.53
  18  -1   7    0.79    0.50
  18   1   7    1.20    0.63
  18   1   9   96.57    3.47
  18   1   9  102.95    3.34
  18  -1   9  105.59    3.31
  18   1  11    1.45    0.54
  18  -1  11    2.23    0.54
  18   1  11    1.33    0.54
  18   1  13   21.45    1.40
  18   1  13   24.94    1.36
  18  -1  13   24.95    1.36
  18   1  15   10.92    0.97
  18   1  15   11.11    0.86
  18  -1  15   11.61    0.88
  18   1  17    0.32    0.35
  18  -1  17    0.71    0.35
  18   1  17    0.95    0.40
 -18   2  28   14.42    0.79
  18   2 -28   15.79    0.81
 -18   2  26   26.12    1.16
  18   2 -26   28.65    1.24
 -18   2  24   11.56    0.78
  18   2 -24   11.74    0.84
 -18   2  22   13.87    0.90
  18   2 -22   15.51    1.01
  18   2 -20    1.88    0.50
 -18   2  20    1.96    0.40
  18   2 -18    3.49    0.62
 -18   2  18    3.84    0.50
  18   2 -16    6.35    0.76
  18   2 -14   15.47    1.13
  18   2 -14   15.64    1.14
  18   2 -12   22.00    1.38
  18   2 -12   21.39    1.33
  18   2 -10   22.37    1.45
  18   2 -10   22.12    1.36
  18   2  -8    0.30    0.43
  18   2  -8    0.56    0.40
  18   2  -8    0.45    0.48
  18   2  -6   35.96    1.74
  18   2  -6   34.86    1.90
  18   2  -6   34.11    1.70
  18   2  -4    4.60    0.70
  18   2  -4    4.62    0.68
  18   2  -4    3.93    0.74
  18   2  -2   22.69    1.41
  18   2  -2   21.94    1.50
  18   2  -2   21.42    1.32
  18   2   0   14.81    1.16
  18   2   0   13.50    1.04
  18   2   2   17.83    1.27
  18   2   2   18.76    1.20
  18   2   4    3.87    0.61
  18   2   4    3.22    0.64
  18   2   6    1.24    0.44
  18   2   6    1.43    0.52
  18   2   8   64.37    2.44
  18   2   8   64.39    2.20
  18   2  10   24.21    1.36
  18   2  10   25.32    1.21
  18   2  12   13.07    0.93
  18   2  12   12.23    0.78
  18   2  14    1.35    0.36
  18   3 -21    4.37    0.40
  18   3 -19    5.13    0.48
  18   3 -17    6.46    0.57
  18   3 -15   19.52    1.03
  18   3 -13   37.22    1.54
  18   3 -11   26.55    1.34
  18   3 -11   29.98    1.52
  18   3  -9   15.89    1.06
  18   3  -9   16.35    1.16
  18   3  -7   13.50    1.01
  18   3  -7   13.77    1.06
  18   3  -5   43.30    1.89
  18   3  -5   47.66    2.01
  18   3  -3   34.78    1.69
  18   3  -1    1.47    0.52
  18   3   1    0.64    0.44
  18   3   1    0.85    0.44
  18   3   3   69.06    2.48
  18   3   3   69.62    2.44
  18   3   5    8.28    0.79
  18   3   5    7.21    0.74
  18   3   7    4.50    0.60
  18   3   7    2.95    0.49
  18   3   9   16.02    0.98
  18   3   9   15.53    0.92
  18   3  11   45.43    1.62
  18   3  11   45.27    1.57
  18   4 -12    7.32    0.52
  18   4 -10    5.45    0.47
  18   4  -8    5.71    0.51
  18   4  -6   17.29    0.89
  18   4  -4   16.46    0.87
  18   4  -2   41.16    1.45
  18   4  -2   40.71    1.41
  18   4   0    4.92    0.48
  18   4   0    4.38    0.42
  19   0 -29   -0.09    0.25
  19   0 -27    0.19    0.30
  19   0 -25   -0.16    0.33
  19   0 -23    0.21    0.36
  19   0 -21    0.08    0.40
  19   0 -19    0.12    0.41
  19   0 -17   -0.04    0.41
  19   0 -15   -0.17    0.49
  19   0 -13   -0.04    0.49
  19   0 -11    0.68    0.49
  19   0  -9   -0.05    0.47
  19   0  -7    0.19    0.50
  19   0  -5   -0.19    0.52
  19   0  -3    0.10    0.51
  19   0  -1    0.67    0.56
  19   0   1    0.14    0.50
  19   0   3   -0.18    0.52
  19   0   5    0.04    0.51
  19   0   7    0.34    0.46
  19   0   9   -0.08    0.44
  19   0   9    0.44    0.42
  19   0  11    0.07    0.45
  19   0  11   -0.11    0.38
  19   0  13    0.20    0.35
  19   0  15    0.23    0.30
 -19   1  30    0.02    0.18
 -19   1  28   -0.04    0.21
  19   1 -26    4.59    0.57
 -19   1  26    4.54    0.50
  19  -1 -24    8.08    0.65
  19   1 -24    6.84    0.72
  19  -1 -22   57.65    2.03
  19   1 -22   63.19    2.25
  19  -1 -20   19.62    1.14
  19   1 -20   20.97    1.27
  19  -1 -18   40.99    1.74
  19   1 -18   42.04    1.90
  19  -1 -16   85.35    2.83
  19   1 -16   91.72    3.04
  19  -1 -14    2.13    0.55
  19   1 -14    1.33    0.56
  19  -1 -12    5.11    0.68
  19   1 -12    6.34    0.85
  19  -1 -10  213.87    5.58
  19   1 -10  228.13    5.83
  19   1  -8  274.84    6.76
  19  -1  -8  275.68    6.77
  19   1  -8  288.97    7.02
  19   1  -6   11.77    1.03
  19  -1  -6   11.69    1.01
  19   1  -6    9.71    1.04
  19   1  -4   69.48    2.67
  19   1  -4   74.74    2.78
  19  -1  -4   70.64    2.64
  19   1  -2   30.36    1.70
  19  -1  -2   28.02    1.55
  19   1   0   39.30    1.91
  19  -1   0   35.95    1.78
  19   1   2   36.95    1.85
  19  -1   2   36.27    1.77
  19   1   4    2.59    0.66
  19  -1   4    3.41    0.63
  19   1   6   29.64    1.58
  19  -1   6   32.58    1.58
  19   1   8    0.84    0.46
  19  -1   8    0.79    0.45
  19   1  10    4.45    0.64
  19  -1  10    5.15    0.66
  19   1  12    7.04    0.70
  19  -1  12    6.78    0.67
  19   1  14    0.03    0.28
  19  -1  14    0.08    0.30
  19   1  16   49.27    1.60
  19   2 -25    0.22    0.25
 -19   2  25    0.08    0.17
 -19   2  23   26.71    1.10
  19   2 -23   32.21    1.29
 -19   2  21   17.44    0.89
  19   2 -21   21.99    1.12
  19   2 -19    1.79    0.45
  19   2 -17   25.84    1.35
  19   2 -15    9.91    0.85
  19   2 -13  194.06    5.00
  19   2 -13  196.66    5.00
  19   2 -11   38.93    1.78
  19   2 -11   39.55    1.75
  19   2  -9   55.59    2.25
  19   2  -9   54.06    2.12
  19   2  -7   12.11    1.05
  19   2  -7   12.70    0.98
  19   2  -5   49.86    2.18
  19   2  -5   52.47    2.04
  19   2  -3    0.21    0.40
  19   2  -3    0.27    0.44
  19   2  -1    8.76    0.93
  19   2  -1    9.11    0.80
  19   2   1    6.02    0.66
  19   2   1    5.90    0.78
  19   2   3   12.19    0.87
  19   2   5    3.75    0.51
  19   2   7    3.02    0.44
  19   2   9    1.96    0.36
  19   3 -16    0.57    0.23
  19   3 -14   10.87    0.66
  19   3 -12    4.54    0.46
  19   3 -10    5.16    0.53
  19   3 -10    5.33    0.63
  19   3  -8    5.35    0.56
  19   3  -8    5.68    0.65
  19   3  -6   14.00    0.88
  19   3  -6   13.06    0.94
  19   3  -4   85.18    2.58
  19   3  -4   84.18    2.68
  19   3  -2   10.21    0.78
  19   3  -2    9.75    0.83
  19   3   0   51.85    1.85
  19   3   2   31.83    1.36
  19   3   4   21.84    1.05
  19   3   4   19.31    1.04
  19   3   6   67.11    2.07
  20   0 -26  143.98    3.53
  20   0 -24  164.74    4.08
  20   0 -22    0.12    0.32
  20   0 -20   16.49    1.05
  20   0 -18   56.92    2.14
  20   0 -16   17.35    1.15
  20   0 -14   43.22    1.92
  20   0 -12   89.77    2.98
  20   0 -10  147.42    4.21
  20   0  -8  424.55    9.54
  20   0  -6   65.67    2.48
  20   0  -4   10.84    1.00
  20   0  -2  581.32   12.52
  20   0   0   23.86    1.41
  20   0   2  122.31    3.68
  20   0   4   67.09    2.42
  20   0   6    0.43    0.44
  20   0   8   11.57    0.91
  20   0  10  221.21    5.28
  20   0  12    0.05    0.30
  20   0  14   43.55    1.48
  20   1 -25    1.28    0.35
 -20   1  25    0.90    0.24
 -20   1  23   21.82    1.00
  20  -1 -23   23.84    1.01
  20  -1 -21    3.06    0.43
  20   1 -21    2.08    0.47
 -20   1  21    2.36    0.37
  20  -1 -19   53.45    1.89
  20   1 -19   56.48    2.09
  20  -1 -17   47.94    1.83
  20   1 -17   53.13    2.05
  20  -1 -15   11.83    0.87
  20   1 -15   13.62    1.04
  20  -1 -13   40.88    1.74
  20   1 -13   44.76    1.91
  20  -1 -11   16.83    1.10
  20   1 -11   17.27    1.21
  20  -1  -9   32.27    1.54
  20   1  -9   33.34    1.66
  20  -1  -7   40.06    1.75
  20   1  -7   39.68    1.84
  20   1  -5   56.71    2.15
  20  -1  -5   57.69    2.17
  20   1  -5   58.48    2.29
  20   1  -3   11.95    0.96
  20  -1  -3   12.52    0.96
  20   1  -3   12.68    1.05
  20   1  -1   21.80    1.30
  20   1  -1   22.26    1.34
  20  -1  -1   23.08    1.27
  20   1   1    1.49    0.55
  20  -1   1    1.70    0.48
  20   1   3   98.08    3.03
  20  -1   3   94.08    2.91
  20   1   5   36.42    1.63
  20  -1   5   36.20    1.56
  20   1   7   18.68    1.09
  20  -1   7   18.56    1.05
  20   1   9   10.40    0.78
  20  -1   9   11.32    0.78
  20   1  11   20.02    0.99
  20  -1  11   18.87    0.95
  20   2 -22   22.58    0.98
  20   2 -20   12.23    0.76
  20   2 -18   27.89    1.24
  20   2 -16  119.27    3.26
  20   2 -14   70.13    2.28
  20   2 -12  152.72    3.93
  20   2 -12  150.79    3.96
  20   2 -10  250.90    5.87
  20   2 -10  244.87    5.81
  20   2  -8   95.70    2.92
  20   2  -8   92.27    2.80
  20   2  -6  136.13    3.84
  20   2  -6  140.81    3.71
  20   2  -4   42.60    1.79
  20   2  -4   38.57    1.60
  20   2  -2   66.96    2.34
  20   2  -2   61.59    2.09
  20   2   0   40.97    1.75
  20   2   0   38.46    1.52
  20   2   2    3.37    0.47
  20   2   2    3.48    0.56
  20   2   4   11.63    0.87
  20   2   4   12.08    0.74
  20   2   6   12.66    0.87
  20   2   6   12.15    0.68
  20   2   8    0.76    0.32
  20   3  -7   18.14    0.96
  20   3  -5   14.15    0.84
  20   3  -3   16.12    0.89
  20   3  -1    5.04    0.50
  21   0 -23   -0.06    0.25
  21   0 -21   -0.12    0.28
  21   0 -19   -0.22    0.29
  21   0 -17    0.09    0.34
  21   0 -15    0.48    0.37
  21   0 -13    0.56    0.42
  21   0 -11   -0.07    0.35
  21   0  -9    0.10    0.38
  21   0  -7   -0.17    0.39
  21   0  -5    0.14    0.40
  21   0  -3    0.07    0.41
  21   0  -1   -0.10    0.37
  21   0   1   -0.06    0.37
  21   0   3    0.06    0.35
  21   0   5    0.11    0.33
  21   0   7   -0.13    0.31
  21   0   9    0.29    0.29
  21   1 -22    2.95    0.40
  21   1 -20   55.21    1.87
  21  -1 -18   32.15    1.25
  21   1 -18   34.97    1.45
  21   1 -16    5.48    0.64
  21  -1 -16    4.73    0.52
  21  -1 -14   16.27    0.93
  21   1 -14   18.54    1.09
  21  -1 -12   41.06    1.59
  21   1 -12   44.73    1.77
  21  -1 -10    1.33    0.41
  21   1 -10    1.05    0.47
  21  -1  -8   96.89    2.83
  21   1  -8   99.70    3.01
  21  -1  -6   13.43    0.89
  21   1  -6   13.71    0.98
  21  -1  -4   11.82    0.84
  21   1  -4   13.01    0.95
  21  -1  -2  161.07    4.11
  21   1  -2  169.40    4.30
  21  -1   0    2.62    0.45
  21   1   0    2.34    0.47
  21   1   0    2.45    0.42
  21  -1   2    2.80    0.45
  21   1   2    2.41    0.45
  21   1   2    2.10    0.40
  21   1   4    0.11    0.29
  21  -1   4    0.33    0.28
  21   1   4    0.03    0.25
  21   1   6   16.47    0.87
  21   1   6   16.28    0.90
  21  -1   6   17.12    0.87
  21   1   8   30.46    1.18
  21   2 -17    1.08    0.29
  21   2 -15    0.75    0.29
  21   2 -13  107.39    2.83
  21   2 -11   35.99    1.38
  21   2  -9   16.18    0.86
  21   2  -9   16.73    0.90
  21   2  -7   27.69    1.19
  21   2  -7   26.93    1.16
  21   2  -5   32.00    1.32
  21   2  -5   31.41    1.25
  21   2  -3   36.09    1.42
  21   2  -3   34.03    1.29
  21   2  -1   40.98    1.54
  21   2  -1   41.48    1.40
  21   2   1    3.36    0.44
  21   2   3    0.09    0.25
  22   0 -18    4.01    0.43
  22   0 -16    0.02    0.26
  22   0 -14   15.62    0.90
  22   0 -12   68.28    2.14
  22   0 -10   23.35    1.14
  22   0  -8    1.62    0.41
  22   0  -6   13.73    0.86
  22   0  -4    1.29    0.38
  22   0  -2   27.63    1.22
  22   0   0   61.70    1.96
  22   0   2  120.96    3.09
  22   0   4   94.69    2.50
  22   1 -17    4.18    0.44
  22   1 -15    0.47    0.29
  22   1 -13   26.32    1.18
  22  -1 -11    0.35    0.24
  22   1 -11   -0.05    0.27
  22  -1  -9  159.52    3.91
  22   1  -9  184.22    4.22
  22  -1  -7    2.14    0.36
  22   1  -7    2.42    0.44
  22  -1  -5    5.24    0.48
  22   1  -5    4.63    0.53
  22  -1  -3    9.20    0.61
  22   1  -3    9.03    0.68
  22   1  -1    3.03    0.43
  22   1   1   42.57    1.47
   0   0   0    0.00    0.00
TITL 9 in I2/a
REM I2/a (#15 in standard setting)
CELL 1.54184  18.658770   5.473899  35.568919  90.0000 100.7292  90.0000
ZERR   50.00   0.000244   0.000072   0.000490   0.0000   0.0013   0.0000
LATT  2
SYMM -x+1/2, y,-z
SFAC C H N O S
UNIT 50.00 50.00 50.00 50.00 50.00
TREF
HKLF 4
END
_computing_structure_solution     'SHELXT 2014/5 (Sheldrick, 2014)'
;
_shelx_hkl_checksum     70507
_shelx_res_file
;
TITL 9_a.res in I2/a
    9.res
    created by SHELXL-2017/1 at 15:57:42 on 02-May-2022
REM Old TITL 9 in I2/a
REM SHELXT solution in I2/a
REM R1 0.132, Rweak 0.059, Alpha 0.024, Orientation as input
REM Formula found by SHELXT: C21 N O
CELL 1.54184 18.6588 5.4739 35.5689 90 100.729 90
ZERR 8 0.0002 0.0001 0.0005 0 0.001 0
LATT 2
SYMM 0.5-X,+Y,-Z
SFAC C H N O
UNIT 192 152 8 8
L.S. 20
PLAN  1
CONF
BOND $H
LIST 4
MORE -1
fmap 2
ACTA
REM <olex2.extras>
REM <HklSrc "%.\\9.hkl">
REM </olex2.extras>
WGHT    0.055700    1.729200
EXTI    0.001283
FVAR       0.40207
O1    4    0.318763    0.101787    0.434099    11.00000    0.04054    0.04152 =
         0.04869    0.00732    0.00895   -0.01142
N1    3    0.560386    0.989615    0.365108    11.00000    0.02512    0.02879 =
         0.03006    0.00040    0.00501   -0.00057
C1    1    0.527941    1.006340    0.395763    11.00000    0.02437    0.02792 =
         0.03011    0.00050    0.00453    0.00099
C2    1    0.466134    0.870642    0.398952    11.00000    0.02626    0.03247 =
         0.03053   -0.00122    0.00757   -0.00095
AFIX  43
H2    2    0.445343    0.884525    0.420676    11.00000   -1.20000
AFIX   0
C3    1    0.435872    0.714848    0.369518    11.00000    0.02267    0.02938 =
         0.03201    0.00088    0.00407    0.00055
C4    1    0.469014    0.700618    0.337658    11.00000    0.02610    0.03284 =
         0.02916   -0.00217    0.00319   -0.00192
AFIX  43
H4    2    0.449647    0.600015    0.317211    11.00000   -1.20000
AFIX   0
C5    1    0.531473    0.838196    0.336577    11.00000    0.02463    0.02860 =
         0.02869    0.00242    0.00295    0.00188
C6    1    0.570272    0.824654    0.303625    11.00000    0.02390    0.03258 =
         0.02743    0.00381    0.00253    0.00281
C7    1    0.620059    1.005870    0.298437    11.00000    0.03598    0.03386 =
         0.03554    0.00191    0.00867   -0.00190
AFIX  43
H7    2    0.628023    1.137188    0.315289    11.00000   -1.20000
AFIX   0
C8    1    0.657771    0.992256    0.268437    11.00000    0.03993    0.04493 =
         0.04310    0.00889    0.01558   -0.00373
AFIX  43
H8    2    0.690790    1.114477    0.265319    11.00000   -1.20000
AFIX   0
C9    1    0.646727    0.798521    0.243101    11.00000    0.03857    0.05463 =
         0.03201    0.00724    0.01339    0.00768
AFIX  43
H9    2    0.672523    0.789083    0.223154    11.00000   -1.20000
AFIX   0
C10   1    0.597085    0.619253    0.247671    11.00000    0.03691    0.04947 =
         0.03332   -0.00696    0.00718    0.00339
AFIX  43
H10   2    0.589029    0.489378    0.230547    11.00000   -1.20000
AFIX   0
C11   1    0.559061    0.631482    0.277681    11.00000    0.03010    0.04008 =
         0.03473   -0.00318    0.00622   -0.00274
AFIX  43
H11   2    0.525773    0.509472    0.280488    11.00000   -1.20000
AFIX   0
C12   1    0.370157    0.565471    0.371709    11.00000    0.02346    0.03093 =
         0.03303   -0.00632    0.00802   -0.00115
C13   1    0.308598    0.577216    0.342615    11.00000    0.02937    0.04390 =
         0.03282   -0.00077    0.00490   -0.00319
AFIX  43
H13   2    0.307468    0.684207    0.322203    11.00000   -1.20000
AFIX   0
C14   1    0.249430    0.428894    0.344368    11.00000    0.02597    0.05165 =
         0.03834   -0.00560    0.00094   -0.00486
AFIX  43
H14   2    0.208289    0.439001    0.325132    11.00000   -1.20000
AFIX   0
C15   1    0.250028    0.265215    0.374186    11.00000    0.02541    0.04014 =
         0.04420   -0.00974    0.01010   -0.00845
AFIX  43
H15   2    0.210233    0.163835    0.374717    11.00000   -1.20000
AFIX   0
C16   1    0.311146    0.255182    0.403291    11.00000    0.02998    0.03102 =
         0.03695   -0.00453    0.01142   -0.00164
C17   1    0.370491    0.407755    0.402150    11.00000    0.02351    0.03243 =
         0.03399   -0.00453    0.00418   -0.00117
AFIX  43
H17   2    0.410674    0.403553    0.422021    11.00000   -1.20000
AFIX   0
C18   1    0.561093    1.179599    0.426200    11.00000    0.02439    0.02909 =
         0.03301   -0.00204    0.00507    0.00107
C19   1    0.602559    1.375313    0.417682    11.00000    0.03936    0.03174 =
         0.03741   -0.00092    0.00971   -0.00382
AFIX  43
H19   2    0.609761    1.397731    0.392735    11.00000   -1.20000
AFIX   0
C20   1    0.633230    1.537122    0.445936    11.00000    0.05251    0.03336 =
         0.05216   -0.00509    0.01105   -0.01360
AFIX  43
H20   2    0.661015    1.666984    0.439753    11.00000   -1.20000
AFIX   0
C21   1    0.623334    1.509287    0.483127    11.00000    0.05068    0.04245 =
         0.04533   -0.01446    0.00473   -0.01001
AFIX  43
H21   2    0.643968    1.619274    0.501995    11.00000   -1.20000
AFIX   0
C22   1    0.582412    1.315984    0.491787    11.00000    0.06419    0.06564 =
         0.03415   -0.01143    0.01269   -0.02359
AFIX  43
H22   2    0.574972    1.295836    0.516738    11.00000   -1.20000
AFIX   0
C23   1    0.552079    1.150668    0.463856    11.00000    0.05075    0.05116 =
         0.03632   -0.00576    0.01181   -0.02267
AFIX  43
H23   2    0.525391    1.018874    0.470363    11.00000   -1.20000
AFIX   0
C24   1    0.264810   -0.084191    0.433856    11.00000    0.03940    0.03263 =
         0.07032    0.00338    0.02239   -0.00405
AFIX 137
H24A  2    0.261990   -0.182605    0.411288    11.00000   -1.50000
H24B  2    0.218282   -0.009630    0.433972    11.00000   -1.50000
H24C  2    0.277951   -0.185138    0.456145    11.00000   -1.50000
AFIX   0
HKLF 4
REM  9_a.res in I2/a
REM R1 =  0.0343 for    3189 Fo > 4sig(Fo)  and  0.0363 for all    3417 data
REM    237 parameters refined using      0 restraints
END
WGHT      0.0476      1.7299
REM Highest difference peak  0.187,  deepest hole -0.151,  1-sigma level  0.031
Q1    1   0.3987  0.6464  0.3703  11.00000  0.05    0.19
;
_shelx_res_checksum     96752
