# Supplementary material for: Crystal structure and Hirshfeld surface analysis of 4-(3-meth­oxy­phen­yl)-2,6-di­phenyl­pyridine
Source: Acta Crystallogr E Crystallogr Commun. 2022 Aug 23;78(Pt 9):932–5. doi: 10.1107/S2056989022007812 (PMC9443808; doi:10.1107/S2056989022007812)
Supplement: Supplementary file 2 [file e-78-00932-Isup2.hkl]

data_I                                                                          
_shelx_title ' 9_a.res in I2/a'                                                 
_shelx_refln_list_code          4                                               
_shelx_F_calc_maximum      297.38                                               
_exptl_crystal_F_000      1424.00                                               
_reflns_d_resolution_high  0.8127                                               
                                                                                
loop_                                                                           
 _space_group_symop_operation_xyz                                               
 'x, y, z'                                                                      
 '-x+1/2, y, -z'                                                                
 'x+1/2, y+1/2, z+1/2'                                                          
 '-x+1, y+1/2, -z+1/2'                                                          
 '-x, -y, -z'                                                                   
 'x-1/2, -y, z'                                                                 
 '-x+1/2, -y+1/2, -z+1/2'                                                       
 'x, -y+1/2, z+1/2'                                                             
                                                                                
_cell_length_a    18.6588                                                       
_cell_length_b     5.4739                                                       
_cell_length_c    35.5689                                                       
_cell_angle_alpha  90.000                                                       
_cell_angle_beta  100.729                                                       
_cell_angle_gamma  90.000                                                       
                                                                                
_shelx_F_squared_multiplier     1.000                                           
                                                                                
loop_                                                                           
 _refln_index_h                                                                 
 _refln_index_k                                                                 
 _refln_index_l                                                                 
 _refln_F_squared_calc                                                          
 _refln_F_squared_meas                                                          
 _refln_F_squared_sigma                                                         
 _refln_observed_status                                                         
   2   0   0      15793.29      14881.53       277.40 o                         
   4   0   0       9772.14       9447.98       176.96 o                         
   6   0   0      11706.61      10645.20       199.87 o                         
   8   0   0       2344.64       2567.94        62.58 o                         
  10   0   0      13901.42      14421.65       272.06 o                         
  12   0   0       1974.32       2274.13        38.92 o                         
  14   0   0       2007.00       1978.53        26.75 o                         
  16   0   0       4737.33       4681.26        68.23 o                         
  18   0   0       1556.56       1587.41        41.35 o                         
  20   0   0        157.31        147.65         8.73 o                         
  22   0   0        460.74        382.25        12.14 o                         
   1   1   0       6865.62       6495.91        70.29 o                         
   3   1   0      12869.48      12673.08       236.88 o                         
   5   1   0      12770.05      12231.83       132.85 o                         
   7   1   0        302.69        329.71         6.01 o                         
   9   1   0        130.35        119.74         3.59 o                         
  11   1   0        580.50        622.37        14.71 o                         
  13   1   0        674.03        651.97         7.87 o                         
  15   1   0         95.47         89.93         3.35 o                         
  17   1   0        763.08        828.91        30.61 o                         
  19   1   0        227.34        232.60        10.37 o                         
  21   1   0         15.83         15.33         1.59 o                         
   0   2   0       4199.76       3798.43        61.97 o                         
   2   2   0        982.99       1028.79        16.72 o                         
   4   2   0       7403.70       7611.62       101.96 o                         
   6   2   0       1526.55       1571.42        52.29 o                         
   8   2   0       7061.12       7545.77       137.85 o                         
  10   2   0          8.25          8.92         1.39 o                         
  12   2   0       1198.54       1238.00        13.52 o                         
  14   2   0         18.77         17.73         1.41 o                         
  16   2   0        111.43        118.87         6.12 o                         
  18   2   0         82.58         87.32         4.79 o                         
  20   2   0        238.02        244.99         7.77 o                         
   1   3   0        139.43        169.62         7.52 o                         
   3   3   0       2687.35       2651.81        62.69 o                         
   5   3   0          4.33          7.24         1.25 o                         
   7   3   0         23.46         33.65         2.93 o                         
   9   3   0         76.23         79.24         2.41 o                         
  11   3   0        279.07        254.56         4.91 o                         
  13   3   0         48.47         37.34         3.48 o                         
  15   3   0          4.51          2.47         4.02 o                         
  17   3   0         17.62         24.64         3.28 o                         
  19   3   0        297.97        321.02        11.45 o                         
   0   4   0          3.90          4.89         2.23 o                         
   2   4   0        171.97        197.90         5.57 o                         
   4   4   0         39.06         34.73         2.44 o                         
   6   4   0        366.95        383.30         8.45 o                         
   8   4   0        527.23        499.80        10.28 o                         
  10   4   0        329.41        319.54         7.07 o                         
  12   4   0          0.00          1.77         1.39 o                         
  14   4   0        116.75        140.37        12.22 o                         
  16   4   0        155.17        124.76         8.85 o                         
  18   4   0         29.04         28.64         1.96 o                         
   1   5   0        232.91        233.16         7.55 o                         
   3   5   0         31.09         28.40         2.94 o                         
   5   5   0          0.44         -0.87         1.87 o                         
   7   5   0         42.16         46.88         3.55 o                         
   9   5   0         56.06         62.30         3.24 o                         
  11   5   0         53.02         50.72         4.08 o                         
  13   5   0         27.80         21.28         3.22 o                         
   2   6   0       2751.71       2844.14       103.20 o                         
   4   6   0         12.28         10.28         1.70 o                         
   6   6   0          4.96          3.88         1.38 o                         
   8   6   0        236.84        263.33         9.29 o                         
  10   6   0        249.18        271.13         8.54 o                         
 -22   1   1          9.31         18.74         2.66 o                         
 -20   1   1        136.47        138.65         4.65 o                         
 -18   1   1          0.97          3.00         2.20 o                         
 -16   1   1       1580.40       1583.25        72.95 o                         
 -14   1   1         89.32        100.55         2.67 o                         
 -12   1   1       1149.92       1156.79        13.13 o                         
 -10   1   1       2310.07       2460.61        35.67 o                         
  -8   1   1      29804.19      31299.11       414.48 o                         
  -6   1   1         88.94         70.73         1.96 o                         
  -4   1   1      32973.71      32142.09       424.08 o                         
  -2   1   1       2915.16       2769.54        30.35 o                         
   0   1   1          1.90          8.85         2.20 o                         
   2   1   1      34480.69      34754.72       458.75 o                         
   4   1   1      28150.74      28007.53       522.52 o                         
   6   1   1        359.35        309.11         4.63 o                         
   8   1   1       1605.65       1535.62        22.87 o                         
  10   1   1        153.18         89.23         3.22 o                         
  12   1   1         22.31         39.94         1.58 o                         
  14   1   1       2198.21       2221.34        20.75 o                         
  16   1   1         10.34         15.30         2.96 o                         
  18   1   1       1021.08       1078.75        41.82 o                         
  20   1   1          5.88          9.96         2.24 o                         
  22   1   1        259.93        263.58         9.10 o                         
 -21   2   1        235.18        255.39         6.41 o                         
 -19   2   1         52.40         55.46         3.75 o                         
 -17   2   1        238.39        253.60         8.85 o                         
 -15   2   1         55.12         60.13         6.43 o                         
 -13   2   1       2073.99       2028.59        21.04 o                         
 -11   2   1          8.98          6.33         0.92 o                         
  -9   2   1       3288.93       3139.83        64.49 o                         
  -7   2   1       3114.12       3449.38        48.02 o                         
  -5   2   1       3384.93       3449.55        65.92 o                         
  -3   2   1       1870.24       1928.82        22.26 o                         
  -1   2   1        861.46        783.66         9.77 o                         
   1   2   1        234.88        199.10         2.73 o                         
   3   2   1         46.53         40.91         1.63 o                         
   5   2   1       2259.98       2358.43        46.08 o                         
   7   2   1         38.84         33.72         9.22 o                         
   9   2   1       7234.87       6819.17       133.46 o                         
  11   2   1       1565.72       1710.79        17.83 o                         
  13   2   1        152.36        145.34         3.86 o                         
  15   2   1        726.04        710.59        15.42 o                         
  17   2   1        413.81        383.34        11.15 o                         
  19   2   1         55.47         36.94         3.12 o                         
  21   2   1         23.44         20.79         2.72 o                         
 -20   3   1         36.80         31.18         3.09 o                         
 -18   3   1         10.30          9.09         3.22 o                         
 -16   3   1         37.20         36.25         3.96 o                         
 -14   3   1          2.62          3.84         3.90 o                         
 -12   3   1        169.75        177.43         4.32 o                         
 -10   3   1        183.31        144.38         3.34 o                         
  -8   3   1         66.81         74.79         3.80 o                         
  -6   3   1         22.12         27.56         2.02 o                         
  -4   3   1         99.65        123.23         3.86 o                         
  -2   3   1         45.26         57.73         1.90 o                         
   0   3   1        146.02        152.39         4.24 o                         
   2   3   1        957.09        923.43        14.96 o                         
   4   3   1          3.13         18.19         2.60 o                         
   6   3   1       1527.68       1461.02        32.11 o                         
   8   3   1        197.08        189.99         5.73 o                         
  10   3   1        369.50        365.26         6.07 o                         
  12   3   1       1251.46       1161.46        19.25 o                         
  14   3   1         25.12         32.04         6.12 o                         
  16   3   1        994.84        910.54        36.12 o                         
  18   3   1         10.77          4.61         1.92 o                         
 -17   4   1         15.63         12.68         1.95 o                         
 -15   4   1        356.36        284.56        12.26 o                         
 -13   4   1          2.12          1.57         1.55 o                         
 -11   4   1        151.68        152.10         4.69 o                         
  -9   4   1        496.17        487.51        12.92 o                         
  -7   4   1        190.22        178.28         4.48 o                         
  -5   4   1        331.08        358.51         9.53 o                         
  -3   4   1        349.75        395.21         8.45 o                         
  -1   4   1        353.94        307.98         8.43 o                         
   1   4   1          2.11          3.70         1.71 o                         
   3   4   1       1306.40       1262.22        18.95 o                         
   5   4   1        122.69        102.26         4.14 o                         
   7   4   1       1512.08       1484.12        19.40 o                         
   9   4   1        192.52        195.35         6.34 o                         
  11   4   1          9.91          8.81         1.86 o                         
  13   4   1        131.20        103.85         4.42 o                         
  15   4   1         32.52         21.59         3.65 o                         
  17   4   1        229.21        185.57         5.76 o                         
 -14   5   1          1.47          2.02         1.05 o                         
 -12   5   1         25.43         21.03         3.59 o                         
 -10   5   1         14.74         27.89         2.31 o                         
  -8   5   1        180.40        196.18         6.91 o                         
  -6   5   1        838.59        828.27        26.81 o                         
  -4   5   1       1639.13       1657.74        28.42 o                         
  -2   5   1        608.75        627.08        13.87 o                         
   0   5   1          0.52          1.33         1.35 o                         
   2   5   1       3859.30       3640.07        55.21 o                         
   4   5   1        773.30        789.64        18.34 o                         
   6   5   1        346.52        345.86         9.64 o                         
   8   5   1        282.57        275.24        10.93 o                         
  10   5   1         31.21         19.70         2.88 o                         
  12   5   1        287.62        371.87         9.20 o                         
  14   5   1        101.64         82.11         4.95 o                         
  -7   6   1         38.63         40.97         2.39 o                         
  -5   6   1        114.74        133.38         4.51 o                         
  -3   6   1          4.12          5.99         1.79 o                         
   1   6   1          1.15          4.27         2.41 o                         
   3   6   1        265.51        286.56        14.92 o                         
   5   6   1        197.10        220.20        10.12 o                         
   7   6   1        292.89        332.86         7.47 o                         
 -22   0   2        178.29        171.01         7.55 o                         
 -20   0   2       3602.05       3628.83        78.15 o                         
 -18   0   2        460.92        520.04        19.51 o                         
 -16   0   2        727.90        723.43        29.53 o                         
 -14   0   2        696.84        629.65        11.21 o                         
 -12   0   2        382.05        304.33         6.01 o                         
 -10   0   2        392.60        437.85        12.54 o                         
  -8   0   2        302.80        308.12         5.03 o                         
  -6   0   2          6.62          3.40         0.74 o                         
  -4   0   2      40543.45      39278.73       731.79 o                         
  -2   0   2        465.84        424.72         7.78 o                         
   0   0   2         91.73         77.01         1.80 o                         
   2   0   2        574.94        491.48         9.90 o                         
   4   0   2      48999.03      46492.49       866.28 o                         
   6   0   2       2013.59       1811.39        35.83 o                         
   8   0   2          6.87        102.27        73.52 o                         
  10   0   2        462.75        486.38        12.14 o                         
  12   0   2       3038.73       3077.16        34.70 o                         
  14   0   2         11.78          5.49         1.20 o                         
  16   0   2        182.48        182.51         7.87 o                         
  18   0   2        316.38        367.46        15.79 o                         
  20   0   2        785.03        758.13        22.81 o                         
  22   0   2        757.23        750.22        19.16 o                         
 -21   1   2       1088.53       1024.77        25.84 o                         
 -19   1   2        182.05        180.26         7.24 o                         
 -17   1   2         47.85         41.49         3.97 o                         
 -15   1   2        626.76        633.39        10.25 o                         
 -13   1   2        402.60        384.51         5.81 o                         
 -11   1   2          0.01          2.33         0.93 o                         
  -9   1   2        239.11        290.21         6.22 o                         
  -7   1   2         69.83         49.92         2.13 o                         
  -5   1   2       7431.43       7081.63        76.99 o                         
  -3   1   2       1287.13       1215.05        16.38 o                         
  -1   1   2          0.18          0.80         0.20 o                         
   1   1   2      25039.35      23550.14       217.66 o                         
   3   1   2      67224.36      72288.77      1346.21 o                         
   5   1   2      20260.37      19781.55       203.94 o                         
   7   1   2       2113.74       1988.69        23.14 o                         
   9   1   2        271.18        300.52         6.43 o                         
  11   1   2       9233.89       9674.08       131.18 o                         
  13   1   2         65.88         96.47         2.53 o                         
  15   1   2         10.75         16.63         2.37 o                         
  17   1   2        716.26        732.81        14.15 o                         
  19   1   2        213.00        226.51         7.92 o                         
  21   1   2         15.11         15.12         1.54 o                         
 -20   2   2        423.70        396.88        16.63 o                         
 -18   2   2        173.08        136.17         5.02 o                         
 -16   2   2          8.70          1.78         2.13 o                         
 -14   2   2        144.78        148.28         3.97 o                         
 -12   2   2        618.25        584.50         8.02 o                         
 -10   2   2        507.56        551.55         9.33 o                         
  -8   2   2         85.46         94.31         3.41 o                         
  -6   2   2        481.24        614.93        15.61 o                         
  -4   2   2       2070.41       1859.12        26.38 o                         
  -2   2   2       1873.57       1940.12        19.07 o                         
   0   2   2         80.93         81.71         1.78 o                         
   2   2   2       3230.88       3058.60        42.25 o                         
   4   2   2       1250.32       1156.88        17.41 o                         
   6   2   2       4225.04       4431.29        74.32 o                         
   8   2   2       3306.96       3013.09        43.01 o                         
  10   2   2         69.22         62.89         2.35 o                         
  12   2   2        190.60        175.11         3.49 o                         
  14   2   2          6.62         14.12         1.68 o                         
  16   2   2          0.70          0.30         2.18 o                         
  18   2   2        106.05        113.43         5.40 o                         
  20   2   2         22.07         21.13         2.23 o                         
 -19   3   2         54.53         61.86         3.52 o                         
 -17   3   2        151.83        147.28         9.47 o                         
 -15   3   2         57.38         49.79         5.91 o                         
 -13   3   2        404.61        374.25        10.88 o                         
 -11   3   2         45.19         34.55         1.95 o                         
  -9   3   2          4.07          3.62         0.89 o                         
  -7   3   2         41.39         56.59         2.30 o                         
  -5   3   2        815.31        714.46        12.77 o                         
  -3   3   2        130.25        122.93         4.02 o                         
  -1   3   2         29.26         21.08         1.22 o                         
   1   3   2        162.07        154.97         6.10 o                         
   3   3   2        317.60        356.82        11.27 o                         
   5   3   2       7937.15       7777.71       151.66 o                         
   7   3   2        357.61        382.57         8.08 o                         
   9   3   2         43.83         50.52         2.85 o                         
  11   3   2        338.69        343.50         5.59 o                         
  13   3   2         17.78         15.80         1.99 o                         
  15   3   2         36.86         34.27         5.88 o                         
  17   3   2        149.74        136.97         6.29 o                         
  19   3   2        172.32        197.00         8.42 o                         
 -18   4   2        237.32        253.40         6.26 o                         
 -16   4   2          0.12          0.77         1.72 o                         
 -14   4   2         23.44         21.07         3.03 o                         
 -12   4   2          1.55          2.70         1.40 o                         
 -10   4   2        206.53        180.68         6.33 o                         
  -8   4   2        436.16        454.95         8.38 o                         
  -6   4   2        169.96        158.75         4.42 o                         
  -4   4   2         78.10         63.16         3.59 o                         
  -2   4   2         45.01         52.73         2.59 o                         
   0   4   2        145.72        137.37         5.99 o                         
   2   4   2        813.18        815.06        13.72 o                         
   4   4   2          3.13          3.58         1.37 o                         
   6   4   2        119.99        154.30         5.15 o                         
   8   4   2        527.88        527.72         9.65 o                         
  10   4   2       1227.15       1254.66        15.66 o                         
  12   4   2         32.91         38.16         2.46 o                         
  14   4   2          0.01          1.56         1.97 o                         
  16   4   2          5.83          0.99         2.10 o                         
 -15   5   2         56.35         41.02         3.16 o                         
 -13   5   2          9.30          7.62         1.65 o                         
 -11   5   2         23.80         31.66         2.99 o                         
  -9   5   2          0.90          2.21         1.44 o                         
  -7   5   2         26.94         27.44         2.93 o                         
  -5   5   2         85.88         94.30         4.77 o                         
  -3   5   2        491.74        496.19        17.19 o                         
  -1   5   2        384.87        400.56        13.93 o                         
   1   5   2        187.67        177.24         9.28 o                         
   3   5   2       2728.03       2646.81        63.68 o                         
   5   5   2       1162.12       1152.15        25.87 o                         
   7   5   2         90.53        100.85         6.62 o                         
   9   5   2        129.77        129.94         4.55 o                         
  11   5   2         50.88         63.15         3.07 o                         
  13   5   2        301.85        397.42        13.44 o                         
 -10   6   2         13.71          7.42         1.67 o                         
  -8   6   2        119.30        127.04         6.37 o                         
  -6   6   2        505.31        547.47        14.98 o                         
  -4   6   2         20.13         19.04         1.95 o                         
  -2   6   2       1301.38       1403.41        53.44 o                         
   2   6   2       2393.23       2521.97        97.38 o                         
   4   6   2        103.52        100.44         4.03 o                         
   6   6   2        148.82        137.94         4.51 o                         
   8   6   2         85.24         85.40         3.22 o                         
  10   6   2         34.82         23.14         2.29 o                         
 -22   1   3         53.94         56.45         2.81 o                         
 -20   1   3         81.12         76.56         3.53 o                         
 -18   1   3        303.66        310.61         9.93 o                         
 -16   1   3          1.58          0.57         2.13 o                         
 -14   1   3        157.06        164.83         3.72 o                         
 -12   1   3       1071.24       1160.24        14.71 o                         
 -10   1   3          0.01          0.96         0.83 o                         
  -8   1   3         56.49         45.27         2.66 o                         
  -6   1   3       2491.80       2349.02        32.18 o                         
  -4   1   3       2277.11       2181.75        31.84 o                         
  -2   1   3       6451.31       6232.22        58.67 o                         
   0   1   3        411.27        426.85         9.12 o                         
   2   1   3      23687.22      22788.66       400.54 o                         
   4   1   3      55537.48      55572.95       732.78 o                         
   6   1   3       3070.89       3044.17        34.30 o                         
   8   1   3        419.59        363.81         5.71 o                         
  10   1   3          5.90          7.44         1.20 o                         
  12   1   3         33.29         37.60         1.83 o                         
  14   1   3       1783.12       1745.21        17.04 o                         
  16   1   3       1317.84       1295.05        21.12 o                         
  18   1   3         64.23         78.70         4.94 o                         
  20   1   3        575.37        595.01        13.00 o                         
 -21   2   3        212.00        216.60         6.38 o                         
 -19   2   3          1.46          1.48         1.83 o                         
 -17   2   3        207.91        186.72         7.45 o                         
 -15   2   3       1342.15       1330.72        25.99 o                         
 -13   2   3        127.82        151.55         3.31 o                         
 -11   2   3        973.65       1001.73        17.40 o                         
  -9   2   3       3519.40       3668.31        74.22 o                         
  -7   2   3       4364.64       4329.19        60.28 o                         
  -5   2   3       5004.01       5041.63        97.20 o                         
  -3   2   3        384.46        400.99         5.65 o                         
  -1   2   3         61.57         51.15         1.13 o                         
   1   2   3       2499.51       2395.00        25.88 o                         
   3   2   3       7650.41       7524.10       101.04 o                         
   5   2   3        607.07        689.23        15.31 o                         
   7   2   3        852.52        897.32        21.80 o                         
   9   2   3       4741.26       4592.95        64.05 o                         
  11   2   3        180.23        202.29         4.52 o                         
  13   2   3        952.82        839.61        10.72 o                         
  15   2   3        941.76        978.19        16.58 o                         
  17   2   3        122.60        125.29         6.47 o                         
  19   2   3         79.06         75.42         5.38 o                         
  21   2   3          0.00          0.56         1.55 o                         
 -20   3   3        104.81         99.75         5.51 o                         
 -18   3   3        215.41        215.26        10.46 o                         
 -16   3   3        866.17        766.19        54.58 o                         
 -14   3   3        428.71        389.54        12.82 o                         
 -12   3   3          1.46          6.12         1.14 o                         
 -10   3   3        147.50        115.12         3.13 o                         
  -8   3   3         61.37         84.84         2.47 o                         
  -6   3   3        924.36        928.73        15.94 o                         
  -4   3   3        702.08        866.80        21.38 o                         
  -2   3   3          0.09          5.47         1.11 o                         
   0   3   3       2964.59       3031.67        60.40 o                         
   2   3   3        649.44        729.84        12.51 o                         
   4   3   3        232.29        193.74         7.98 o                         
   6   3   3        536.18        568.39        10.30 o                         
   8   3   3         26.68         21.09         4.21 o                         
  10   3   3       1197.72       1159.42        17.75 o                         
  12   3   3       2681.63       2533.18        29.32 o                         
  14   3   3        482.21        455.99        11.86 o                         
  16   3   3        153.94        160.77        10.71 o                         
  18   3   3        479.18        429.53        10.77 o                         
 -17   4   3         11.41          9.18         1.75 o                         
 -15   4   3         62.73         54.88         5.51 o                         
 -13   4   3        847.87        841.87        19.58 o                         
 -11   4   3        522.20        499.60        11.03 o                         
  -9   4   3         12.02         10.43         1.37 o                         
  -7   4   3          0.36          2.33         1.27 o                         
  -5   4   3        722.73        706.11        13.35 o                         
  -3   4   3        694.37        759.96        12.26 o                         
  -1   4   3        247.32        224.61         6.94 o                         
   1   4   3        615.44        597.48        17.90 o                         
   3   4   3         40.42         42.79         2.76 o                         
   5   4   3       3100.68       3132.89        41.79 o                         
   7   4   3       2239.91       2150.85        30.62 o                         
   9   4   3        814.41        810.82        12.96 o                         
  11   4   3        114.45        108.11         4.13 o                         
  13   4   3        154.80        152.31         4.32 o                         
  15   4   3         45.87         50.48         4.89 o                         
  17   4   3        142.95        157.73         5.07 o                         
 -14   5   3         81.48         83.75         3.27 o                         
 -12   5   3         97.45        110.82         7.05 o                         
 -10   5   3         53.69         60.08         3.10 o                         
  -8   5   3         15.26         14.32         6.16 o                         
  -6   5   3       1873.18       1834.05        48.49 o                         
  -4   5   3         19.38         20.51         2.59 o                         
  -2   5   3        180.19        203.74         5.57 o                         
   0   5   3       1675.54       1672.18        40.37 o                         
   2   5   3         11.97         18.25         3.65 o                         
   4   5   3       1485.86       1454.07        36.00 o                         
   6   5   3       3135.80       3000.23        46.67 o                         
   8   5   3          4.85          2.67         1.81 o                         
  10   5   3         59.75         59.66         4.21 o                         
  12   5   3        259.38        247.34         9.94 o                         
  14   5   3          1.30          3.84         1.86 o                         
  -7   6   3        197.92        217.68         8.97 o                         
  -5   6   3        196.86        209.57         5.84 o                         
  -3   6   3        258.30        295.55        10.62 o                         
   1   6   3        641.14        684.91        14.03 o                         
   3   6   3        338.63        362.10        10.59 o                         
   5   6   3        431.70        414.03        23.75 o                         
   7   6   3         83.75         73.64         3.12 o                         
   9   6   3          2.14          1.86         1.48 o                         
 -22   0   4         11.99          7.98         2.35 o                         
 -20   0   4         67.15         67.06         6.19 o                         
 -18   0   4       5188.91       5432.92       114.46 o                         
 -16   0   4       3497.15       3516.50       133.44 o                         
 -14   0   4       3459.30       3585.03        53.48 o                         
 -12   0   4       1224.42       1297.38        29.01 o                         
 -10   0   4        351.37        373.90         9.78 o                         
  -8   0   4         13.29         12.09         0.85 o                         
  -6   0   4       4183.11       3878.33        42.66 o                         
  -4   0   4      88435.67      89342.57      1240.43 o                         
  -2   0   4       1788.45       1788.19        51.15 o                         
   0   0   4      26149.93      26671.20       496.93 o                         
   2   0   4        413.52        449.75         9.44 o                         
   4   0   4      18353.83      17428.73       325.93 o                         
   6   0   4        455.53        388.30         9.36 o                         
   8   0   4         52.26         52.09         2.85 o                         
  10   0   4       2710.27       2923.82        57.92 o                         
  12   0   4       1893.85       1994.23        29.69 o                         
  14   0   4       1971.05       2071.83        24.06 o                         
  16   0   4        943.80        937.19        20.77 o                         
  18   0   4        125.28        134.86         6.45 o                         
  20   0   4        413.15        415.46        14.99 o                         
  22   0   4        623.27        587.12        15.50 o                         
 -21   1   4         82.17         76.54         3.89 o                         
 -19   1   4        452.03        443.38         9.63 o                         
 -17   1   4        834.91        855.07        32.41 o                         
 -15   1   4          0.41          1.48         1.28 o                         
 -13   1   4          2.21          0.40         0.74 o                         
 -11   1   4        212.50        237.65         4.51 o                         
  -9   1   4       5175.95       5476.12        74.85 o                         
  -7   1   4      12364.67      12295.71       133.01 o                         
  -5   1   4       1159.38       1053.83        15.14 o                         
  -3   1   4      12961.50      12775.81       168.93 o                         
  -1   1   4      37337.71      37884.14       407.93 o                         
   1   1   4      35555.91      36515.07       654.29 o                         
   3   1   4      22406.73      22338.46       417.47 o                         
   5   1   4        203.15        162.25         2.87 o                         
   7   1   4       1341.89       1308.26        17.55 o                         
   9   1   4       2950.30       3135.57        36.15 o                         
  11   1   4        316.80        287.92         4.59 o                         
  13   1   4       3175.92       3207.04        33.13 o                         
  15   1   4       1092.26       1138.31        17.53 o                         
  17   1   4         41.48         45.65         4.14 o                         
  19   1   4         20.34         19.02         2.82 o                         
  21   1   4          0.28          0.94         0.97 o                         
 -20   2   4        228.62        250.43        12.47 o                         
 -18   2   4         16.95         27.38         2.52 o                         
 -16   2   4        276.76        272.39         9.39 o                         
 -14   2   4        205.58        206.18         4.76 o                         
 -12   2   4         75.66         71.90         3.24 o                         
 -10   2   4          7.93          5.93         1.13 o                         
  -8   2   4        405.11        461.49         9.10 o                         
  -6   2   4         24.95          8.96         1.22 o                         
  -4   2   4        715.63        798.20        12.84 o                         
  -2   2   4        506.82        552.68         7.38 o                         
   0   2   4         72.31         67.25         1.45 o                         
   2   2   4       2703.34       2752.17        53.83 o                         
   4   2   4         41.55         42.47         1.89 o                         
   6   2   4         74.36         89.12         2.94 o                         
   8   2   4         30.41         18.74         1.57 o                         
  10   2   4         32.64         30.40         1.74 o                         
  12   2   4        649.99        624.18         8.55 o                         
  14   2   4        448.83        428.41         8.70 o                         
  16   2   4        624.51        626.44        14.39 o                         
  18   2   4         26.10         22.21         2.73 o                         
  20   2   4         81.15         73.60         3.49 o                         
 -19   3   4        497.28        524.71        11.51 o                         
 -17   3   4         12.25         14.23         3.84 o                         
 -15   3   4        424.40        338.95        11.28 o                         
 -13   3   4       1139.57       1205.76        25.20 o                         
 -11   3   4          3.81          3.95         1.01 o                         
  -9   3   4          1.90          0.95         0.84 o                         
  -7   3   4        130.16        144.49         3.14 o                         
  -5   3   4         20.65         32.34         2.47 o                         
  -3   3   4       1025.26       1245.06        19.45 o                         
  -1   3   4        512.97        598.45        13.56 o                         
   1   3   4       2011.62       2053.44        30.24 o                         
   3   3   4       1056.80       1156.41        18.45 o                         
   5   3   4         38.19         65.14         4.64 o                         
   7   3   4        125.51         94.77         3.78 o                         
   9   3   4        668.94        669.55        12.28 o                         
  11   3   4       2269.92       2184.61        23.29 o                         
  13   3   4        195.17        230.39         6.17 o                         
  15   3   4          3.38          3.22         4.21 o                         
  17   3   4         20.74         31.10         3.26 o                         
  19   3   4         84.54        127.71         7.83 o                         
 -18   4   4        120.51        101.86         5.38 o                         
 -16   4   4        693.96        649.92        14.17 o                         
 -14   4   4         92.62        130.12         6.31 o                         
 -12   4   4        175.06        155.61         6.82 o                         
 -10   4   4         32.40         42.88         2.64 o                         
  -8   4   4        356.80        365.59         6.54 o                         
  -6   4   4        164.49        166.25         4.45 o                         
  -4   4   4       1459.24       1468.81        26.00 o                         
  -2   4   4        521.41        505.94        12.78 o                         
   0   4   4        199.34        210.18         7.65 o                         
   2   4   4        129.89        107.55         4.17 o                         
   4   4   4       1113.63       1117.09        17.77 o                         
   6   4   4       2978.96       2829.87        45.59 o                         
   8   4   4       4384.42       4388.56        46.20 o                         
  10   4   4        672.00        685.12        10.30 o                         
  12   4   4        381.97        413.67         9.70 o                         
  14   4   4         13.38         13.16         2.54 o                         
  16   4   4        119.35        175.18         7.98 o                         
 -15   5   4        158.45        161.79         6.50 o                         
 -13   5   4         98.14        114.91         7.86 o                         
 -11   5   4         37.41         49.50         3.48 o                         
  -9   5   4          7.71          7.98         3.74 o                         
  -7   5   4          1.45          3.24         1.90 o                         
  -5   5   4       1278.94       1345.30        23.83 o                         
  -3   5   4        348.93        348.81        13.00 o                         
  -1   5   4        243.22        256.50         8.05 o                         
   1   5   4       1122.73       1149.30        30.33 o                         
   3   5   4          1.26          6.99         2.85 o                         
   5   5   4         24.82         33.31         3.25 o                         
   7   5   4        243.30        231.36        10.15 o                         
   9   5   4         24.46         25.34         2.97 o                         
  11   5   4        499.09        515.08        10.63 o                         
  13   5   4        285.69        263.68        10.15 o                         
 -10   6   4         14.51         17.32         2.17 o                         
  -8   6   4        106.02        103.15         5.57 o                         
  -6   6   4         38.72         33.22         3.84 o                         
  -4   6   4         93.66        107.02         4.70 o                         
  -2   6   4        848.36        908.30        23.19 o                         
   0   6   4        557.38        555.05        15.42 o                         
   2   6   4        490.35        516.80        26.88 o                         
   4   6   4        752.91        753.05        26.41 o                         
   6   6   4         29.33         29.07         2.97 o                         
   8   6   4        217.37        211.52         7.12 o                         
 -22   1   5         38.21         30.83         2.20 o                         
 -20   1   5        322.18        356.59         7.87 o                         
 -18   1   5       1198.40       1160.98        22.97 o                         
 -16   1   5         24.51         23.79         3.24 o                         
 -14   1   5         93.52         91.15         3.21 o                         
 -12   1   5        297.50        352.93         5.40 o                         
 -10   1   5       1739.77       1754.71        21.07 o                         
  -8   1   5       2637.86       2759.61        38.78 o                         
  -6   1   5        355.84        278.57         4.13 o                         
  -4   1   5      13940.77      13567.12       146.50 o                         
  -2   1   5      18221.38      17992.52       234.32 o                         
   0   1   5       2064.91       1933.27        21.98 o                         
   2   1   5      40232.75      41256.55       529.17 o                         
   4   1   5      27464.26      26639.84       288.39 o                         
   6   1   5        773.17        747.26         9.71 o                         
   8   1   5       6451.52       6700.23       116.63 o                         
  10   1   5         60.97         36.23         2.75 o                         
  12   1   5        514.01        518.49         6.81 o                         
  14   1   5       1780.78       1826.36        19.50 o                         
  16   1   5        132.17        143.53         5.74 o                         
  18   1   5        266.63        262.44        10.89 o                         
  20   1   5        212.46        224.71         6.98 o                         
 -21   2   5        220.70        196.17         5.62 o                         
 -19   2   5        308.43        317.48         9.22 o                         
 -17   2   5          9.92          6.48         1.92 o                         
 -15   2   5        267.65        211.79         8.22 o                         
 -13   2   5        297.19        307.45         5.16 o                         
 -11   2   5        201.19        231.91         4.39 o                         
  -9   2   5       4806.41       4983.12        98.43 o                         
  -7   2   5       1898.14       2218.10        32.40 o                         
  -5   2   5       4462.44       4639.75        89.78 o                         
  -3   2   5        189.65        173.45         3.10 o                         
  -1   2   5       1892.52       1922.36        22.28 o                         
   1   2   5       2921.18       2823.14        31.67 o                         
   3   2   5       2760.59       2919.49        40.97 o                         
   5   2   5       2192.51       2349.31        46.79 o                         
   7   2   5         69.60         64.16         3.43 o                         
   9   2   5        262.07        207.31         6.68 o                         
  11   2   5         96.35         68.35         2.60 o                         
  13   2   5        219.94        232.44         5.46 o                         
  15   2   5        173.94        181.46         5.96 o                         
  17   2   5        498.40        523.09        13.31 o                         
  19   2   5         24.74         23.20         3.15 o                         
 -20   3   5         78.73         87.55         5.20 o                         
 -18   3   5        293.62        281.36        13.50 o                         
 -16   3   5          4.08         14.72         4.08 o                         
 -14   3   5        782.22        756.72        21.66 o                         
 -12   3   5       1536.77       1549.14        17.41 o                         
 -10   3   5         35.49         44.16         2.07 o                         
  -8   3   5          3.25          8.55         1.04 o                         
  -6   3   5         91.73        132.83        14.48 o                         
  -4   3   5         52.81         63.97         2.72 o                         
  -2   3   5        139.39        166.05         3.57 o                         
   0   3   5          8.63         32.51         1.91 o                         
   2   3   5        438.31        441.08         8.74 o                         
   4   3   5        374.72        390.76        13.68 o                         
   6   3   5       1305.90       1278.63        18.80 o                         
   8   3   5         46.98         50.33         8.88 o                         
  10   3   5          8.03          9.96         1.78 o                         
  12   3   5       1233.51       1184.28        19.94 o                         
  14   3   5        982.37        942.04        19.32 o                         
  16   3   5         38.64         54.19         6.43 o                         
  18   3   5         36.75         47.93         3.34 o                         
 -17   4   5          4.43          2.49         1.49 o                         
 -15   4   5          0.14          1.05         2.60 o                         
 -13   4   5        159.29        131.75        10.40 o                         
 -11   4   5          0.00         -0.44         1.35 o                         
  -9   4   5        246.82        211.06         4.65 o                         
  -7   4   5        352.11        332.00         6.05 o                         
  -5   4   5         73.30         81.39         3.05 o                         
  -3   4   5        268.72        233.10         7.87 o                         
  -1   4   5        268.91        217.92         8.85 o                         
   1   4   5        120.97        127.49         6.02 o                         
   3   4   5        884.18        798.53        13.90 o                         
   5   4   5        833.86        785.33        13.99 o                         
   7   4   5        118.88        114.08         4.64 o                         
   9   4   5         46.64         47.14         2.89 o                         
  11   4   5        155.54        187.53         4.73 o                         
  13   4   5          6.51          3.61         1.55 o                         
  15   4   5          1.71          1.78         1.69 o                         
  17   4   5        155.88        135.97         4.45 o                         
 -14   5   5         99.98        112.74         3.90 o                         
 -12   5   5         62.49         47.10         3.22 o                         
 -10   5   5          3.69          2.97         1.88 o                         
  -8   5   5         25.71         31.23         2.39 o                         
  -6   5   5         94.34        103.66         4.81 o                         
  -4   5   5       2048.55       2020.22        45.68 o                         
  -2   5   5        949.20        929.47        18.43 o                         
   0   5   5         16.05         16.21         3.65 o                         
   2   5   5          4.62          4.45         2.85 o                         
   4   5   5        357.47        338.71        13.31 o                         
   6   5   5         76.39         81.23         6.06 o                         
   8   5   5        557.73        541.86        18.27 o                         
  10   5   5        170.46        198.89         8.21 o                         
  12   5   5        202.30        235.59         6.65 o                         
  14   5   5         21.11         37.18         3.15 o                         
  -7   6   5         41.18         44.23         4.02 o                         
  -5   6   5        143.45        162.93         7.86 o                         
  -3   6   5          3.39          3.96         2.23 o                         
   1   6   5         86.19         87.84         3.89 o                         
   3   6   5          0.71          1.65         1.39 o                         
   5   6   5          5.24          3.29         1.32 o                         
   7   6   5         26.50         27.07         2.02 o                         
   9   6   5          0.54          0.99         1.30 o                         
 -22   0   6         83.11         84.95         5.32 o                         
 -20   0   6        395.98        406.62        15.36 o                         
 -18   0   6       1964.21       2047.89        50.27 o                         
 -16   0   6          5.43          8.17         3.53 o                         
 -14   0   6       4890.57       4625.91        97.60 o                         
 -12   0   6        670.73        800.37        32.66 o                         
 -10   0   6        928.69        978.94        15.35 o                         
  -8   0   6        761.58        688.46        10.86 o                         
  -6   0   6         31.44         31.30         2.75 o                         
  -4   0   6        262.25        255.23         4.34 o                         
  -2   0   6      36143.32      36850.49       686.87 o                         
   0   0   6      24500.87      24212.50       451.55 o                         
   2   0   6      83764.38      81278.13      1513.40 o                         
   4   0   6      38740.24      38768.90       511.38 o                         
   6   0   6      10251.28       9816.91       185.31 o                         
   8   0   6        801.68        736.51        16.99 o                         
  10   0   6        276.87        322.28         8.98 o                         
  12   0   6       2179.91       2453.58        36.54 o                         
  14   0   6       3211.02       3552.07        51.00 o                         
  16   0   6        700.09        673.14        16.86 o                         
  18   0   6         30.10         34.67         3.65 o                         
  20   0   6          4.11          2.66         2.72 o                         
 -21   1   6         86.97         83.89         4.08 o                         
 -19   1   6         68.75         69.01         3.78 o                         
 -17   1   6        190.76        198.68         7.89 o                         
 -15   1   6          1.53         -0.30         1.09 o                         
 -13   1   6        253.30        272.69         5.17 o                         
 -11   1   6          0.05          0.49         0.70 o                         
  -9   1   6       5435.76       5681.61        77.51 o                         
  -7   1   6       1780.91       1784.68        20.61 o                         
  -5   1   6       9050.93       8791.08        95.07 o                         
  -3   1   6       3320.28       3371.34        37.01 o                         
  -1   1   6      20655.89      20528.60       271.21 o                         
   1   1   6        495.61        455.59         5.89 o                         
   3   1   6        212.76        155.12         4.71 o                         
   5   1   6      10296.87      10231.01       111.44 o                         
   7   1   6       1455.02       1301.83        19.52 o                         
   9   1   6        177.20        180.93         4.48 o                         
  11   1   6        329.51        311.12         5.47 o                         
  13   1   6        127.77        147.31         4.12 o                         
  15   1   6         43.41         51.72         3.66 o                         
  17   1   6        281.15        314.87         8.46 o                         
  19   1   6        179.18        192.96         9.10 o                         
  21   1   6        108.90        102.96         3.14 o                         
 -20   2   6        877.90        859.36        16.54 o                         
 -18   2   6        226.02        216.54         6.34 o                         
 -16   2   6       1500.41       1448.58        22.47 o                         
 -14   2   6        234.61        231.72         7.19 o                         
 -12   2   6        498.24        540.22        13.39 o                         
 -10   2   6       3260.78       3503.46        71.17 o                         
  -8   2   6        233.43        234.52         5.69 o                         
  -6   2   6      15095.54      15998.42       213.54 o                         
  -4   2   6       5366.44       5852.90       136.40 o                         
  -2   2   6       8032.23       8616.86       115.42 o                         
   0   2   6        227.46        204.99         4.50 o                         
   2   2   6       1467.19       1512.45        24.48 o                         
   4   2   6      12127.88      12727.28       170.60 o                         
   6   2   6      15866.10      16683.51       314.07 o                         
   8   2   6          7.16         18.67         1.60 o                         
  10   2   6       3853.74       3779.11        34.86 o                         
  12   2   6         67.49         69.97         2.91 o                         
  14   2   6          9.64          8.40         1.94 o                         
  16   2   6       2218.82       2243.35        36.32 o                         
  18   2   6         12.49          8.21         2.08 o                         
  20   2   6         77.69         76.40         3.31 o                         
 -19   3   6         65.86         84.00         3.97 o                         
 -17   3   6         23.32         26.14         3.28 o                         
 -15   3   6         31.53         34.15         5.69 o                         
 -13   3   6       1771.08       1650.19        31.42 o                         
 -11   3   6        613.25        555.02         8.96 o                         
  -9   3   6       1377.59       1321.81        16.22 o                         
  -7   3   6        243.12        257.31         4.64 o                         
  -5   3   6        515.87        567.07        32.40 o                         
  -3   3   6          0.02          4.02         0.82 o                         
  -1   3   6        106.98        119.96         3.76 o                         
   1   3   6         39.04         41.10         4.30 o                         
   3   3   6       1471.74       1566.64        24.23 o                         
   5   3   6       4891.02       5228.64        67.54 o                         
   7   3   6         77.05         67.55         3.25 o                         
   9   3   6        521.84        537.32         9.30 o                         
  11   3   6        317.64        294.41         6.06 o                         
  13   3   6          4.46          9.18         1.72 o                         
  15   3   6         11.23         17.45         2.58 o                         
  17   3   6        126.56        128.81        17.42 o                         
  19   3   6        416.08        415.73        12.82 o                         
 -18   4   6        107.75        106.99         5.51 o                         
 -16   4   6         64.03         53.28         3.65 o                         
 -14   4   6        226.30        230.12        19.81 o                         
 -12   4   6        446.78        392.96         9.33 o                         
 -10   4   6         32.94         27.48         2.85 o                         
  -8   4   6        471.67        462.05         9.89 o                         
  -6   4   6          0.05          1.87         1.19 o                         
  -4   4   6        737.50        684.74        11.73 o                         
  -2   4   6         30.37         30.64         2.73 o                         
   0   4   6       1046.19        995.80        30.54 o                         
   2   4   6        582.29        638.14        11.88 o                         
   4   4   6       5222.51       5326.93        64.27 o                         
   6   4   6       4510.60       4439.95        91.75 o                         
   8   4   6          6.08          5.28         2.03 o                         
  10   4   6        230.53        229.30         6.00 o                         
  12   4   6         36.53         47.84         2.57 o                         
  14   4   6         27.95         17.26         2.66 o                         
  16   4   6         11.97         16.58         2.66 o                         
 -15   5   6         97.16         72.40         4.15 o                         
 -13   5   6         80.81         81.76         3.67 o                         
 -11   5   6        321.51        347.74        13.56 o                         
  -9   5   6         25.10         28.79         3.00 o                         
  -7   5   6        275.03        277.37         8.08 o                         
  -5   5   6        360.00        363.28        13.96 o                         
  -3   5   6        313.87        320.75         9.26 o                         
  -1   5   6        116.93         99.56         7.24 o                         
   1   5   6        174.45        160.15         9.10 o                         
   3   5   6        204.71        208.41         8.14 o                         
   5   5   6         28.51         22.88         3.08 o                         
   7   5   6        748.42        670.69        21.50 o                         
   9   5   6         29.60         24.47         2.38 o                         
  11   5   6        155.89        190.09         6.18 o                         
  13   5   6        117.15        133.97         6.68 o                         
 -10   6   6         94.39         91.15         4.27 o                         
  -8   6   6         30.57         34.52         3.34 o                         
  -6   6   6          2.01         12.37         2.72 o                         
  -4   6   6         42.74         43.00         4.08 o                         
  -2   6   6         19.12         20.72         3.03 o                         
   0   6   6        257.29        278.82         7.27 o                         
   2   6   6         27.09         35.89         2.66 o                         
   4   6   6         25.93         31.16         2.39 o                         
   6   6   6         31.80         28.14         2.10 o                         
   8   6   6          0.10          1.18         1.18 o                         
 -22   1   7         12.45         13.98         1.72 o                         
 -20   1   7        199.31        246.82         7.85 o                         
 -18   1   7       1404.58       1397.07        35.85 o                         
 -16   1   7         11.25         11.86         2.57 o                         
 -14   1   7        499.93        477.56         7.70 o                         
 -12   1   7       3071.49       2974.69        56.89 o                         
 -10   1   7        685.79        831.16        15.29 o                         
  -8   1   7        185.43        180.35         4.29 o                         
  -6   1   7       7118.43       7188.12        97.97 o                         
  -4   1   7       7535.53       7527.44       103.89 o                         
  -2   1   7      29485.07      30438.54       401.52 o                         
   0   1   7      27096.29      27063.89       357.46 o                         
   2   1   7       7070.64       6105.61        66.96 o                         
   4   1   7       6057.93       5939.71        65.50 o                         
   6   1   7       2129.02       2122.63        25.78 o                         
   8   1   7       3206.87       3217.20        36.91 o                         
  10   1   7        642.82        700.97        23.36 o                         
  12   1   7        249.54        259.13         5.78 o                         
  14   1   7        868.45        900.64        13.11 o                         
  16   1   7       1282.69       1384.27        25.45 o                         
  18   1   7          4.06          5.52         1.95 o                         
  20   1   7        104.16        115.20         4.68 o                         
 -21   2   7        169.48        168.99         5.14 o                         
 -19   2   7         84.16         76.92         4.43 o                         
 -17   2   7        151.63        124.22         4.99 o                         
 -15   2   7          8.31          5.99         1.91 o                         
 -13   2   7        357.28        431.16        12.11 o                         
 -11   2   7        468.45        471.94        13.12 o                         
  -9   2   7       1811.33       1774.27        38.61 o                         
  -7   2   7         39.32         44.78         2.60 o                         
  -5   2   7        793.30        910.47        20.34 o                         
  -3   2   7      10997.17      11995.97       160.27 o                         
  -1   2   7         22.97          8.29         0.86 o                         
   1   2   7       5399.25       5262.25        58.21 o                         
   3   2   7        997.32       1030.90        18.87 o                         
   5   2   7       6692.96       6648.37       127.36 o                         
   7   2   7       3458.26       3488.74        68.97 o                         
   9   2   7        400.19        366.37         6.17 o                         
  11   2   7        396.54        385.00         7.12 o                         
  13   2   7       5348.39       5346.44        85.68 o                         
  15   2   7         15.80         18.93         1.95 o                         
  17   2   7         37.66         44.55         5.07 o                         
  19   2   7         21.75         18.68         2.72 o                         
 -20   3   7         98.30        112.25         5.94 o                         
 -18   3   7         83.79         84.33         4.52 o                         
 -16   3   7        144.92        149.62        10.02 o                         
 -14   3   7        953.64        705.77        57.25 o                         
 -12   3   7        747.49        741.78         9.74 o                         
 -10   3   7        152.28        136.95         3.18 o                         
  -8   3   7        544.58        459.34         8.94 o                         
  -6   3   7         25.61         22.77         1.74 o                         
  -4   3   7      10348.60      11308.79       152.81 o                         
  -2   3   7       8847.90       9295.38       194.83 o                         
   0   3   7        415.54        402.47         8.27 o                         
   2   3   7        371.89        357.15         7.69 o                         
   4   3   7       1043.12       1097.12        19.20 o                         
   6   3   7       5582.40       5354.29        96.50 o                         
   8   3   7       8949.27       8776.92       118.46 o                         
  10   3   7       2203.71       2187.19        22.80 o                         
  12   3   7         23.87         26.70         2.24 o                         
  14   3   7        313.25        289.62         9.02 o                         
  16   3   7        482.85        446.91        18.21 o                         
  18   3   7         23.82         23.08         4.79 o                         
 -17   4   7          0.20          5.75         2.23 o                         
 -15   4   7        270.23        304.24        12.94 o                         
 -13   4   7        278.69        305.66        10.11 o                         
 -11   4   7         30.95         32.68         2.87 o                         
  -9   4   7         76.57         73.41         3.27 o                         
  -7   4   7        222.45        227.19         4.79 o                         
  -5   4   7        210.12        211.72         5.03 o                         
  -3   4   7        106.42        121.42         5.30 o                         
  -1   4   7         89.27         92.27         3.88 o                         
   1   4   7        226.26        218.40         8.19 o                         
   3   4   7        451.53        483.45        10.13 o                         
   5   4   7       1472.58       1464.78        27.59 o                         
   7   4   7       1675.84       1686.45        22.72 o                         
   9   4   7         12.16         13.80         2.35 o                         
  11   4   7        339.84        342.57         6.61 o                         
  13   4   7        111.44        148.57         4.82 o                         
  15   4   7        145.36        144.23         5.59 o                         
  17   4   7        436.26        531.80        14.99 o                         
 -14   5   7          0.69         -0.01         0.77 o                         
 -12   5   7          7.99         15.51         2.18 o                         
 -10   5   7         81.42         97.32         6.99 o                         
  -8   5   7          0.61          3.09         1.36 o                         
  -6   5   7        698.28        698.20        14.41 o                         
  -4   5   7        805.51        812.90        16.80 o                         
  -2   5   7        187.86        170.17         6.87 o                         
   0   5   7        225.17        236.43        11.08 o                         
   2   5   7       2187.21       2257.95       138.31 o                         
   4   5   7        179.93        171.95        12.66 o                         
   6   5   7        189.02        163.04        12.96 o                         
   8   5   7         57.84         54.98         4.42 o                         
  10   5   7        109.53        103.86         3.71 o                         
  12   5   7         20.18         25.35         3.12 o                         
  -7   6   7         39.55         48.69         3.96 o                         
  -5   6   7         35.19         35.26         3.71 o                         
  -3   6   7        688.00        715.72        19.03 o                         
  -1   6   7        190.28        198.23         8.05 o                         
   1   6   7        113.32        119.83         4.55 o                         
   3   6   7         85.07         92.58         5.60 o                         
   5   6   7         22.30         24.37         2.14 o                         
   7   6   7         62.67         58.78         3.53 o                         
 -22   0   8          9.34         10.02         2.54 o                         
 -20   0   8       2551.57       2643.03        59.39 o                         
 -18   0   8        425.28        435.67        17.34 o                         
 -16   0   8         41.90         54.63         6.25 o                         
 -14   0   8       1485.13       1364.96        23.60 o                         
 -12   0   8        455.06        481.29         9.08 o                         
 -10   0   8       4975.52       5118.83        70.00 o                         
  -8   0   8        254.21        345.72        10.65 o                         
  -6   0   8        438.47        383.81         8.96 o                         
  -4   0   8       1618.53       1554.20        21.73 o                         
  -2   0   8       1619.20       1571.14        24.66 o                         
   0   0   8       4682.27       4699.23        88.92 o                         
   2   0   8       4319.91       3730.88        71.17 o                         
   4   0   8       4718.76       4380.32        59.22 o                         
   6   0   8       2827.41       2926.38        40.62 o                         
   8   0   8       2592.90       3018.67        60.05 o                         
  10   0   8         29.28         53.20         3.03 o                         
  12   0   8         13.02         24.04         1.93 o                         
  14   0   8          9.61          5.17         1.42 o                         
  16   0   8         24.85         28.52         5.32 o                         
  18   0   8        131.65        112.42         5.88 o                         
  20   0   8         68.66         71.58         5.63 o                         
 -21   1   8        584.40        608.61        12.77 o                         
 -19   1   8       1765.15       1737.93        26.65 o                         
 -17   1   8        699.95        696.15        13.25 o                         
 -15   1   8        119.95        130.35         3.65 o                         
 -13   1   8        560.93        668.73         9.45 o                         
 -11   1   8        199.65        221.42         5.66 o                         
  -9   1   8       6396.82       6540.47        72.45 o                         
  -7   1   8        643.93        663.76         7.44 o                         
  -5   1   8       2661.55       2684.13        51.86 o                         
  -3   1   8      21094.66      20733.17       273.97 o                         
  -1   1   8      11562.50      11181.72       141.16 o                         
   1   1   8        205.60        244.25         3.53 o                         
   3   1   8        219.03        188.54         5.70 o                         
   5   1   8        683.86        704.13        11.74 o                         
   7   1   8       4694.39       4491.54        50.36 o                         
   9   1   8        826.17        825.72        11.37 o                         
  11   1   8        287.37        263.42         6.26 o                         
  13   1   8       1818.65       1883.80        19.98 o                         
  15   1   8         33.46         33.32         2.29 o                         
  17   1   8         14.27         14.34         2.45 o                         
  19   1   8          3.67          5.04         1.99 o                         
  21   1   8        207.44        188.56         7.30 o                         
 -20   2   8        590.69        582.06        12.52 o                         
 -18   2   8          0.52          2.72         1.55 o                         
 -16   2   8         59.45         55.36         3.52 o                         
 -14   2   8        507.36        559.49        11.02 o                         
 -12   2   8        215.78        216.03        12.57 o                         
 -10   2   8         27.75         18.34         2.04 o                         
  -8   2   8        132.48        116.44         3.87 o                         
  -6   2   8       1323.79       1431.48        21.83 o                         
  -4   2   8       4455.49       4675.71        64.36 o                         
  -2   2   8       8790.54       9150.86       100.10 o                         
   0   2   8        201.41        173.98         3.25 o                         
   2   2   8       4277.12       4345.82        48.39 o                         
   4   2   8       3013.65       3097.01        43.92 o                         
   6   2   8          0.21          1.45         0.96 o                         
   8   2   8       2449.27       2358.78        35.05 o                         
  10   2   8          6.08          9.81         1.22 o                         
  12   2   8       3334.77       3223.18        35.31 o                         
  14   2   8         18.98         24.78         2.21 o                         
  16   2   8         52.68         55.40         2.80 o                         
  18   2   8        390.88        398.66        10.12 o                         
  20   2   8          0.61          4.70         1.98 o                         
 -19   3   8         49.06         34.00         2.62 o                         
 -17   3   8        401.15        375.53        10.79 o                         
 -15   3   8        445.76        379.65        16.84 o                         
 -13   3   8         90.51        130.12         6.84 o                         
 -11   3   8          0.05         13.76         2.67 o                         
  -9   3   8         51.90         54.67         1.97 o                         
  -7   3   8         42.45         67.71         2.71 o                         
  -5   3   8        244.06        285.69         8.57 o                         
  -3   3   8        198.99        174.05         6.37 o                         
  -1   3   8        857.38        981.94        21.05 o                         
   1   3   8        341.41        359.56         7.82 o                         
   3   3   8       4225.88       4176.63        59.22 o                         
   5   3   8       4109.87       4081.76        58.25 o                         
   7   3   8       1728.51       1590.88        26.80 o                         
   9   3   8       3407.03       3185.92        31.34 o                         
  11   3   8        211.59        183.84         5.12 o                         
  13   3   8         24.26         27.78         2.47 o                         
  15   3   8         18.47         37.77         3.18 o                         
  17   3   8        335.43        333.29        13.81 o                         
 -18   4   8         35.42         35.32         3.16 o                         
 -16   4   8        256.25        239.01         7.55 o                         
 -14   4   8        163.45        139.05         8.85 o                         
 -12   4   8        377.15        379.40        12.85 o                         
 -10   4   8        111.35        103.34         3.86 o                         
  -8   4   8        203.88        205.13         5.93 o                         
  -6   4   8          5.78          7.82         1.14 o                         
  -4   4   8       1250.01       1221.65        17.88 o                         
  -2   4   8         65.28         52.68         3.54 o                         
   0   4   8       2849.79       2693.97        55.38 o                         
   2   4   8          6.75          8.96         3.29 o                         
   4   4   8          0.11          3.23         3.12 o                         
   6   4   8        377.11        354.59        13.84 o                         
   8   4   8       3144.03       3031.20        43.52 o                         
  10   4   8       2350.25       2230.49        35.25 o                         
  12   4   8         49.77         69.39         2.69 o                         
  14   4   8        346.70        359.24        10.96 o                         
  16   4   8        235.55        236.17         8.54 o                         
 -15   5   8        236.56        197.62         7.12 o                         
 -13   5   8         32.15         34.42         2.66 o                         
 -11   5   8        216.75        217.93         6.96 o                         
  -9   5   8        193.69        205.11         7.11 o                         
  -7   5   8         40.72         48.10         3.23 o                         
  -5   5   8        668.79        680.81        17.19 o                         
  -3   5   8        890.75        885.10        17.85 o                         
  -1   5   8        429.73        456.03        15.63 o                         
   1   5   8        365.78        330.42        10.87 o                         
   3   5   8        124.11        123.57         8.72 o                         
   5   5   8        163.02        180.72         7.43 o                         
   7   5   8        197.52        187.63         5.84 o                         
   9   5   8        153.69        137.75         4.44 o                         
  11   5   8          9.71          7.69         1.34 o                         
  13   5   8        423.73        407.86        12.45 o                         
 -10   6   8          5.93          8.06         1.03 o                         
  -8   6   8         22.77         17.44         2.47 o                         
  -6   6   8         12.48         15.77         2.60 o                         
  -4   6   8          0.33         -0.74         1.98 o                         
  -2   6   8          6.49          5.87         1.42 o                         
   0   6   8          9.92          9.03         2.66 o                         
   2   6   8        203.22        211.51         6.19 o                         
   4   6   8        145.86        150.02         4.92 o                         
   6   6   8        166.31        172.20         4.93 o                         
   8   6   8         44.89         49.06         3.34 o                         
 -22   1   9       1072.46       1066.52        76.66 o                         
 -20   1   9        180.67        202.82         6.99 o                         
 -18   1   9        208.89        206.30         6.34 o                         
 -16   1   9        231.05        211.95         6.52 o                         
 -14   1   9        281.01        290.73         6.89 o                         
 -12   1   9        446.56        438.84         6.26 o                         
 -10   1   9       1039.95       1130.81        17.67 o                         
  -8   1   9        877.19        926.82        14.52 o                         
  -6   1   9       2585.80       2432.47        27.51 o                         
  -4   1   9       3332.20       3247.61        35.18 o                         
  -2   1   9        394.24        388.95         7.85 o                         
   0   1   9         46.26         47.42         1.41 o                         
   2   1   9        215.50        214.26         4.71 o                         
   4   1   9         28.59         45.61         1.31 o                         
   6   1   9      10163.83      10009.02       109.42 o                         
   8   1   9       1989.85       1890.17        28.23 o                         
  10   1   9        762.14        664.62        10.86 o                         
  12   1   9         74.58         85.31         4.81 o                         
  14   1   9        329.33        357.91         6.33 o                         
  16   1   9        953.10        996.13        13.19 o                         
  18   1   9        595.72        631.85        14.57 o                         
  20   1   9         64.98         67.31         3.41 o                         
 -21   2   9         97.62        101.77         3.85 o                         
 -19   2   9        346.11        339.22         9.55 o                         
 -17   2   9          1.33          1.34         1.60 o                         
 -15   2   9        285.39        312.73         8.25 o                         
 -13   2   9          0.37          4.75         0.97 o                         
 -11   2   9       1134.01       1216.35        26.25 o                         
  -9   2   9       1730.07       1895.25        40.65 o                         
  -7   2   9       6477.36       6826.31        93.33 o                         
  -5   2   9       4931.98       5296.60       102.53 o                         
  -3   2   9        720.79        729.96        16.96 o                         
  -1   2   9       8467.50       8817.28        96.77 o                         
   1   2   9       3805.09       4088.66        45.90 o                         
   3   2   9        246.51        192.73         9.38 o                         
   5   2   9       1979.57       1874.55        38.83 o                         
   7   2   9      11551.27      11025.91       148.94 o                         
   9   2   9        501.46        463.89         7.36 o                         
  11   2   9       2103.36       1976.42        23.22 o                         
  13   2   9        507.78        489.24         8.89 o                         
  15   2   9         29.76         32.36         2.38 o                         
  17   2   9         12.56         12.62         2.47 o                         
  19   2   9          5.37         12.12         2.23 o                         
 -18   3   9        115.55         99.64         4.84 o                         
 -16   3   9          0.01          2.99         2.27 o                         
 -14   3   9         40.07         60.38         6.93 o                         
 -12   3   9       1223.61       1230.08        19.36 o                         
 -10   3   9        403.12        389.70         6.99 o                         
  -8   3   9         37.45         33.78         1.82 o                         
  -6   3   9        657.05        649.41         8.93 o                         
  -4   3   9        961.75       1123.01        18.33 o                         
  -2   3   9        863.09        927.28        22.39 o                         
   0   3   9       7771.21       8643.05       117.69 o                         
   2   3   9        114.12        179.09         6.47 o                         
   4   3   9         91.09         82.85         2.98 o                         
   6   3   9        189.64        196.13         4.87 o                         
   8   3   9       1664.95       1615.47        22.48 o                         
  10   3   9       5110.52       5045.53        47.13 o                         
  12   3   9        528.32        531.78        16.09 o                         
  14   3   9         56.74         50.19         3.77 o                         
  16   3   9        310.26        295.24        13.87 o                         
  18   3   9         91.49         97.54         4.15 o                         
 -17   4   9         28.53         20.23         3.09 o                         
 -15   4   9         11.02          5.70         1.44 o                         
 -13   4   9        128.13        119.47         4.63 o                         
 -11   4   9        381.94        316.20        10.46 o                         
  -9   4   9        793.16        786.59        14.00 o                         
  -7   4   9       1086.37       1095.20        18.92 o                         
  -5   4   9        345.20        353.00         5.93 o                         
  -3   4   9        142.62        139.39         5.74 o                         
  -1   4   9         85.49        105.71         7.89 o                         
   1   4   9        114.66        105.36         4.90 o                         
   3   4   9       1486.38       1556.13        28.68 o                         
   5   4   9         15.73         19.02         2.24 o                         
   7   4   9        126.95        122.42         6.29 o                         
   9   4   9       4107.43       4067.59        52.31 o                         
  11   4   9          1.77          4.09         1.49 o                         
  13   4   9         48.56         48.52         3.80 o                         
  15   4   9         38.77         34.61         2.69 o                         
 -14   5   9         25.58         37.71         1.80 o                         
 -12   5   9         67.84         61.16         7.05 o                         
 -10   5   9          0.17          1.33         1.76 o                         
  -8   5   9         23.13         20.49         2.60 o                         
  -6   5   9        268.66        285.99         6.63 o                         
  -4   5   9        113.85        117.29         4.45 o                         
  -2   5   9        136.45        140.97         7.16 o                         
   0   5   9        376.32        382.69         8.79 o                         
   2   5   9         94.33         88.00         7.89 o                         
   4   5   9          0.45          0.03         2.05 o                         
   6   5   9        274.41        305.34        15.91 o                         
   8   5   9        309.73        297.78         8.30 o                         
  10   5   9        230.32        226.85         5.48 o                         
  12   5   9        344.54        288.62         6.88 o                         
  -9   6   9         14.78         11.57         1.67 o                         
  -7   6   9          1.08          2.23         1.79 o                         
  -5   6   9         70.71         68.86         4.58 o                         
  -3   6   9        150.55        158.17         6.81 o                         
  -1   6   9        433.45        493.96        14.62 o                         
   1   6   9          2.52          1.92         1.35 o                         
   3   6   9        171.41        152.72         8.26 o                         
   5   6   9         97.44        103.79         3.85 o                         
   7   6   9          0.06          1.67         1.36 o                         
 -22   0  10        143.94        144.50         7.05 o                         
 -20   0  10        929.46        914.05        26.10 o                         
 -18   0  10         99.18        103.64         8.11 o                         
 -16   0  10        773.69        825.75        25.66 o                         
 -14   0  10         49.55         40.03         4.95 o                         
 -12   0  10       1922.12       1771.58        22.55 o                         
 -10   0  10       6409.70       6701.76        91.01 o                         
  -8   0  10        279.51        296.10         5.82 o                         
  -6   0  10      15614.90      15292.71       203.08 o                         
  -4   0  10        196.05        182.16         5.39 o                         
  -2   0  10       2235.26       2261.91        31.16 o                         
   0   0  10       2941.09       2879.11        55.43 o                         
   2   0  10      19742.27      18401.88       344.57 o                         
   4   0  10       8393.51       8065.18       152.71 o                         
   6   0  10       4579.90       4431.49        61.45 o                         
   8   0  10       1761.89       1538.30        25.99 o                         
  10   0  10        561.38        512.05         9.78 o                         
  12   0  10        308.89        324.57        11.76 o                         
  14   0  10         12.34         12.06         3.09 o                         
  16   0  10        250.26        270.56         8.90 o                         
  18   0  10         40.95         53.08         5.94 o                         
  20   0  10       1282.04       1373.76        32.79 o                         
 -21   1  10          8.58          7.45         1.91 o                         
 -19   1  10       1252.39       1370.72        44.24 o                         
 -17   1  10       3686.18       3642.84        46.12 o                         
 -15   1  10        280.95        283.27         5.21 o                         
 -13   1  10       1247.45       1319.58        15.87 o                         
 -11   1  10        136.48        127.92         3.86 o                         
  -9   1  10       2758.39       3255.30        45.47 o                         
  -7   1  10         17.84         17.05         1.31 o                         
  -5   1  10        859.47        970.01        14.12 o                         
  -3   1  10       3128.56       2863.15        31.75 o                         
  -1   1  10        162.38        217.39         2.85 o                         
   1   1  10        763.20        758.47         9.36 o                         
   3   1  10         18.86         48.81         2.29 o                         
   5   1  10       3251.56       3301.04        46.20 o                         
   7   1  10       4177.16       4393.81        61.21 o                         
   9   1  10         83.49         68.45         3.53 o                         
  11   1  10        202.14        228.31         5.71 o                         
  13   1  10       1323.68       1283.71        18.58 o                         
  15   1  10       2048.41       2091.30        31.54 o                         
  17   1  10        131.78        148.20         4.56 o                         
  19   1  10         27.97         29.79         2.84 o                         
 -20   2  10       1396.24       1539.32        25.64 o                         
 -18   2  10        153.37        137.61         6.14 o                         
 -16   2  10        423.14        361.19         8.85 o                         
 -14   2  10         61.76         56.54         2.26 o                         
 -12   2  10        116.68        121.01         4.58 o                         
 -10   2  10        352.94        328.44         6.39 o                         
  -8   2  10       1090.71       1061.81        24.63 o                         
  -6   2  10          2.45         13.30         1.79 o                         
  -4   2  10       1109.95       1189.29        25.64 o                         
  -2   2  10         28.68         30.83         2.02 o                         
   0   2  10        381.21        351.75         6.74 o                         
   2   2  10      16621.40      18363.47       199.16 o                         
   4   2  10        484.47        620.68        11.62 o                         
   6   2  10       2321.17       2215.15        82.88 o                         
   8   2  10       4220.90       3994.32        47.46 o                         
  10   2  10       1013.28        980.40        12.90 o                         
  12   2  10       4166.22       4150.17        39.44 o                         
  14   2  10        281.90        281.99         6.37 o                         
  16   2  10        921.88        901.67        12.85 o                         
  18   2  10        160.58        153.73         5.59 o                         
 -19   3  10         18.83         32.36         2.51 o                         
 -17   3  10          0.07         -0.95         1.90 o                         
 -15   3  10         71.92         79.28         3.52 o                         
 -13   3  10       2122.14       1975.24        50.23 o                         
 -11   3  10          3.09         -0.12         1.39 o                         
  -9   3  10         45.61         43.84         2.27 o                         
  -7   3  10        169.80        112.21         2.94 o                         
  -5   3  10       1735.60       1697.80        20.54 o                         
  -3   3  10       1458.48       1618.18        24.75 o                         
  -1   3  10         16.06         31.09         2.11 o                         
   1   3  10       1739.73       1864.46        28.58 o                         
   3   3  10        133.93        163.47         4.33 o                         
   5   3  10        227.41        302.76         6.36 o                         
   7   3  10       1815.54       1847.06        20.88 o                         
   9   3  10          0.19          1.12         1.08 o                         
  11   3  10         36.52         31.42         2.16 o                         
  13   3  10        157.90        148.45         7.67 o                         
  15   3  10        246.58        233.54         7.55 o                         
  17   3  10         62.30         53.27         5.26 o                         
 -18   4  10         58.51         33.72         2.91 o                         
 -16   4  10         23.01         23.03         2.23 o                         
 -14   4  10       1349.40       1356.05        36.00 o                         
 -12   4  10        270.74        243.47        12.71 o                         
 -10   4  10        162.04        144.90         5.50 o                         
  -8   4  10        120.52        150.70         4.50 o                         
  -6   4  10        849.27        766.90        10.02 o                         
  -4   4  10         12.86         12.53         1.64 o                         
  -2   4  10        922.90        906.77        18.01 o                         
   0   4  10        231.94        216.66         7.45 o                         
   2   4  10         47.97         39.90         6.31 o                         
   4   4  10        306.57        320.30         8.16 o                         
   6   4  10        130.44        107.15         5.20 o                         
   8   4  10         48.69         45.81         3.95 o                         
  10   4  10       1898.07       1889.37        24.71 o                         
  12   4  10        207.91        216.62         6.12 o                         
  14   4  10        209.51        199.56         6.75 o                         
 -15   5  10          0.04          1.55         1.30 o                         
 -13   5  10         95.54         69.80         2.44 o                         
 -11   5  10        256.07        250.32         7.74 o                         
  -9   5  10        209.19        200.12         9.47 o                         
  -7   5  10        482.10        476.64        28.05 o                         
  -5   5  10          5.72          5.19         1.55 o                         
  -3   5  10          2.91          3.28         1.46 o                         
  -1   5  10        267.72        260.64        16.40 o                         
   1   5  10          3.99          2.37         2.12 o                         
   3   5  10         25.30         25.32         3.14 o                         
   5   5  10          0.02          0.43         3.28 o                         
   7   5  10         56.72         55.81         3.98 o                         
   9   5  10          9.06         12.70         1.91 o                         
  11   5  10        500.98        488.42        10.42 o                         
  -8   6  10          4.32          2.92         1.03 o                         
  -6   6  10          0.04         -0.12         1.73 o                         
  -4   6  10         24.00         25.49         2.91 o                         
  -2   6  10         78.62         80.32         3.31 o                         
   0   6  10         84.39         90.65         6.28 o                         
   2   6  10         18.85         17.58         2.01 o                         
   4   6  10         93.10         89.77         7.58 o                         
   6   6  10        507.03        504.98         9.73 o                         
 -22   1  11          1.79          1.00         1.24 o                         
 -20   1  11        103.94        105.38         5.04 o                         
 -18   1  11       2202.46       2323.43        61.84 o                         
 -16   1  11        290.48        295.46         7.72 o                         
 -14   1  11        116.97        110.95         3.02 o                         
 -12   1  11        594.31        568.87         7.85 o                         
 -10   1  11        847.74        824.41        13.58 o                         
  -8   1  11       3756.67       3934.73        51.68 o                         
  -6   1  11       3279.18       3567.22        47.48 o                         
  -4   1  11       1721.67       1658.47        19.09 o                         
  -2   1  11       2149.17       2082.98        23.59 o                         
   0   1  11        717.51        705.33         7.69 o                         
   2   1  11       6032.96       6180.51        83.29 o                         
   4   1  11       1389.82       1349.60        29.03 o                         
   6   1  11        261.02        285.56         6.26 o                         
   8   1  11         14.13         26.06         1.89 o                         
  10   1  11          0.13          0.30         0.91 o                         
  12   1  11        217.63        199.19         5.80 o                         
  14   1  11          6.36         12.85         1.89 o                         
  16   1  11         51.80         61.16         2.84 o                         
  18   1  11          9.27         10.72         1.93 o                         
  20   1  11        124.60        120.29         4.24 o                         
 -21   2  11        210.63        222.77         8.54 o                         
 -19   2  11        225.20        242.92         7.72 o                         
 -17   2  11        164.61        146.32         5.22 o                         
 -15   2  11        238.76        221.52         6.77 o                         
 -13   2  11        106.02        111.30         3.05 o                         
 -11   2  11        553.09        522.48         7.23 o                         
  -9   2  11       2044.89       2045.77        35.36 o                         
  -7   2  11       1118.36       1299.93        28.73 o                         
  -5   2  11       4038.61       4290.73        84.01 o                         
  -3   2  11        303.53        269.91         5.90 o                         
  -1   2  11       2057.75       2164.63        25.42 o                         
   1   2  11        826.43       1002.96        13.31 o                         
   3   2  11       2539.29       2732.15        39.37 o                         
   5   2  11        576.44        649.36        16.11 o                         
   7   2  11        307.82        271.89         5.63 o                         
   9   2  11          0.20          6.16         2.49 o                         
  11   2  11       3152.80       3039.27        26.98 o                         
  13   2  11        530.07        517.32         9.25 o                         
  15   2  11        133.59        142.70         4.34 o                         
  17   2  11         56.78         48.36         3.20 o                         
 -18   3  11        196.15        174.24        10.61 o                         
 -16   3  11        365.10        363.66        10.83 o                         
 -14   3  11        582.11        479.25        19.02 o                         
 -12   3  11        232.34        232.12        10.93 o                         
 -10   3  11          0.07          1.57         1.90 o                         
  -8   3  11        160.59        207.71         4.26 o                         
  -6   3  11        147.45        137.69         3.01 o                         
  -4   3  11       1907.70       2059.82        55.24 o                         
  -2   3  11        837.65        900.99        22.26 o                         
   0   3  11        726.00        736.06        13.47 o                         
   2   3  11         18.99         26.50         1.79 o                         
   4   3  11        389.89        369.23         7.23 o                         
   6   3  11       1210.37       1208.19        14.80 o                         
   8   3  11       5971.16       5814.81        67.08 o                         
  10   3  11       5632.73       5382.29        50.03 o                         
  12   3  11         35.46         31.42         2.67 o                         
  14   3  11        109.14        104.20         6.19 o                         
  16   3  11         96.74         91.14         7.30 o                         
  18   3  11        293.39        280.80         6.98 o                         
 -17   4  11        130.37        155.51         7.24 o                         
 -15   4  11          1.04          3.59         1.67 o                         
 -13   4  11        124.60         84.80         4.55 o                         
 -11   4  11         30.47         50.52         3.96 o                         
  -9   4  11        255.88        256.92        13.00 o                         
  -7   4  11        306.50        238.45         4.86 o                         
  -5   4  11        435.93        410.97         7.51 o                         
  -3   4  11       1688.18       1696.94        23.22 o                         
  -1   4  11        667.95        587.91        11.56 o                         
   1   4  11         71.29         80.38         3.80 o                         
   3   4  11         39.19         29.99         2.61 o                         
   5   4  11        157.55        165.22         5.71 o                         
   7   4  11        356.41        345.50        20.49 o                         
   9   4  11         40.60         36.12         3.55 o                         
  11   4  11         94.43         84.30         3.27 o                         
  13   4  11        150.54        153.71         9.47 o                         
  15   4  11          0.62          3.71         2.29 o                         
 -14   5  11        145.51        145.54         3.15 o                         
 -12   5  11          5.76          5.44         1.64 o                         
 -10   5  11         49.95         57.44         3.58 o                         
  -8   5  11        113.67        131.73         7.67 o                         
  -6   5  11        120.47        129.75         5.77 o                         
  -4   5  11        123.44        116.58         5.48 o                         
  -2   5  11        273.94        261.84         8.26 o                         
   0   5  11         35.68         39.18         2.78 o                         
   2   5  11        359.50        363.81        16.31 o                         
   4   5  11          4.71          4.52         3.71 o                         
   6   5  11          7.83         10.74         2.45 o                         
   8   5  11         84.13         80.09         4.62 o                         
  10   5  11          3.41          2.77         1.16 o                         
  12   5  11          5.12         11.51         2.23 o                         
  -9   6  11        108.80         98.02         3.84 o                         
  -7   6  11         96.46         93.53         3.25 o                         
  -5   6  11         83.91         96.31         5.91 o                         
  -3   6  11          9.91          9.06         1.49 o                         
  -1   6  11          0.69          0.55         1.31 o                         
   1   6  11          4.27          2.84         1.32 o                         
   3   6  11        438.57        420.15         9.14 o                         
   5   6  11         89.58         90.94         3.49 o                         
   7   6  11         19.14         24.74         2.66 o                         
 -22   0  12        373.67        422.86        13.25 o                         
 -20   0  12        545.32        556.06        18.46 o                         
 -18   0  12       3293.51       3377.21        74.87 o                         
 -16   0  12       4109.50       4027.19        87.19 o                         
 -14   0  12       6292.41       5911.70       121.65 o                         
 -12   0  12        460.26        401.92         9.02 o                         
 -10   0  12       3614.04       3700.02        51.73 o                         
  -8   0  12       2213.37       2262.65        45.61 o                         
  -6   0  12       3595.90       3794.64        73.79 o                         
  -4   0  12        322.01        328.73         8.67 o                         
  -2   0  12       2110.69       1927.82        27.14 o                         
   0   0  12       9261.67       8229.70       155.43 o                         
   2   0  12         33.47         37.00         2.17 o                         
   4   0  12        476.43        421.49        10.53 o                         
   6   0  12       1179.28       1405.77        22.42 o                         
   8   0  12       1238.20       1360.97        39.20 o                         
  10   0  12       2834.75       2924.18        61.38 o                         
  12   0  12       1788.55       1809.59        41.62 o                         
  14   0  12        709.40        683.42        20.32 o                         
  16   0  12       2290.56       2335.26        38.73 o                         
  18   0  12        289.95        321.10        14.11 o                         
  20   0  12          0.31          0.31         1.86 o                         
 -21   1  12        259.41        264.80        11.36 o                         
 -19   1  12         30.12         34.98         3.80 o                         
 -17   1  12        183.50        184.86         7.33 o                         
 -15   1  12         11.57         13.89         1.31 o                         
 -13   1  12        134.77        146.64         3.55 o                         
 -11   1  12        733.52        764.58        16.55 o                         
  -9   1  12          7.26          3.27         0.82 o                         
  -7   1  12       1012.92        991.03        12.59 o                         
  -5   1  12       4243.75       4202.32        73.13 o                         
  -3   1  12        446.54        504.98        18.59 o                         
  -1   1  12        318.43        316.40         4.52 o                         
   1   1  12         81.01         60.71         1.41 o                         
   3   1  12         15.85         19.92         1.55 o                         
   5   1  12       3382.92       3242.43        65.16 o                         
   7   1  12        259.03        304.99         5.41 o                         
   9   1  12        646.54        627.81         8.01 o                         
  11   1  12          0.68          0.94         1.24 o                         
  13   1  12        535.59        517.33        10.56 o                         
  15   1  12        104.13        107.23         4.11 o                         
  17   1  12          0.91          3.20         1.32 o                         
  19   1  12         46.05         42.73         2.99 o                         
 -20   2  12        903.07        941.18        17.30 o                         
 -18   2  12        141.14        134.20         5.93 o                         
 -16   2  12        538.45        543.32        11.15 o                         
 -14   2  12          0.55          0.75         0.91 o                         
 -12   2  12        142.04        168.50         5.02 o                         
 -10   2  12        861.62        784.43        13.71 o                         
  -8   2  12         75.14         32.73         2.91 o                         
  -6   2  12       3359.06       3295.96        65.98 o                         
  -4   2  12       6178.65       6462.80       124.31 o                         
  -2   2  12       2937.81       3015.93        34.75 o                         
   0   2  12       1818.03       2070.62        24.54 o                         
   2   2  12       3669.81       3755.16        42.80 o                         
   4   2  12        446.70        469.70         9.39 o                         
   6   2  12        175.87        153.60         6.31 o                         
   8   2  12        160.46        203.31         4.48 o                         
  10   2  12        322.77        308.46         5.98 o                         
  12   2  12       6023.07       5946.93        54.61 o                         
  14   2  12        167.96        179.59         4.97 o                         
  16   2  12          9.72          8.46         1.49 o                         
  18   2  12         97.63         77.90         3.70 o                         
 -19   3  12         30.17         28.09         2.85 o                         
 -17   3  12          3.41          6.86         2.05 o                         
 -15   3  12        525.30        483.38         9.45 o                         
 -13   3  12          8.66          4.08         3.22 o                         
 -11   3  12       1282.73       1184.62        31.80 o                         
  -9   3  12        260.54        259.47         5.11 o                         
  -7   3  12       1956.24       1985.16        24.32 o                         
  -5   3  12       1633.94       1616.99        25.08 o                         
  -3   3  12          7.16          3.19         0.91 o                         
  -1   3  12         24.99         35.56         2.72 o                         
   1   3  12        591.21        570.55        21.84 o                         
   3   3  12        117.64        169.35         5.52 o                         
   5   3  12        297.13        300.52         5.60 o                         
   7   3  12        395.89        384.84         7.42 o                         
   9   3  12       1919.88       1900.13        25.65 o                         
  11   3  12       1278.76       1202.86        24.42 o                         
  13   3  12        865.84        889.49        23.49 o                         
  15   3  12        156.03        131.29         8.32 o                         
  17   3  12        171.99        153.13         5.48 o                         
 -18   4  12         41.44         45.29         3.22 o                         
 -16   4  12         57.63         70.45         2.96 o                         
 -14   4  12        361.64        424.79        12.57 o                         
 -12   4  12         94.28         70.46         4.32 o                         
 -10   4  12       1817.91       1646.49        55.78 o                         
  -8   4  12       1138.19       1165.75        37.68 o                         
  -6   4  12       1336.41       1205.15        13.92 o                         
  -4   4  12       1102.91       1079.53        14.36 o                         
  -2   4  12          9.25         13.41         1.42 o                         
   0   4  12       2638.07       2575.05        34.46 o                         
   2   4  12         77.28         97.57         9.34 o                         
   4   4  12       2269.73       2320.29        36.72 o                         
   6   4  12        321.43        338.18        13.80 o                         
   8   4  12          0.00          0.03         1.97 o                         
  10   4  12       1384.72       1258.49        20.59 o                         
  12   4  12         30.92         21.61         2.05 o                         
  14   4  12         83.09         76.23         6.19 o                         
 -13   5  12         11.43         20.62         1.42 o                         
 -11   5  12         10.74          5.05         1.59 o                         
  -9   5  12        143.93        129.49         5.23 o                         
  -7   5  12          5.09          7.13         1.62 o                         
  -5   5  12        223.89        239.85         7.96 o                         
  -3   5  12        529.60        497.92        12.20 o                         
  -1   5  12        134.58        146.49         5.81 o                         
   1   5  12        500.23        467.04        23.60 o                         
   3   5  12          0.30          0.93         3.40 o                         
   5   5  12          0.53          1.42         1.97 o                         
   7   5  12         73.64         69.22         4.21 o                         
   9   5  12        137.12        107.01         4.25 o                         
  11   5  12         28.17         20.21         1.64 o                         
  -8   6  12        126.19        119.17         3.28 o                         
  -6   6  12        135.88        161.96         7.64 o                         
  -4   6  12          1.81          2.58         1.20 o                         
  -2   6  12         20.17         25.20         5.29 o                         
   0   6  12         32.35         30.66         2.38 o                         
   2   6  12        103.37        107.02         4.13 o                         
   4   6  12        141.17        144.00         4.56 o                         
 -22   1  13        145.33        162.89         7.30 o                         
 -20   1  13        250.81        264.47        12.01 o                         
 -18   1  13         69.04         70.13         4.56 o                         
 -16   1  13        287.43        272.65         7.33 o                         
 -14   1  13          8.75          2.60         0.88 o                         
 -12   1  13         24.12         25.33         1.29 o                         
 -10   1  13        553.51        588.61        10.50 o                         
  -8   1  13       3397.30       3657.12        41.42 o                         
  -6   1  13         82.79         70.53         8.91 o                         
  -4   1  13       2758.73       2627.44        42.21 o                         
  -2   1  13        366.35        334.63        13.19 o                         
   0   1  13       2790.99       3012.41        29.44 o                         
   2   1  13       4291.01       4459.85        49.85 o                         
   4   1  13       7908.21       8552.99       115.38 o                         
   6   1  13       5031.42       5020.31        99.06 o                         
   8   1  13       1732.97       1846.17        24.43 o                         
  10   1  13          1.20          5.01         1.67 o                         
  12   1  13        266.40        229.18         6.34 o                         
  14   1  13        918.45        918.54        15.65 o                         
  16   1  13         11.05         11.37         1.64 o                         
  18   1  13        147.01        148.12         6.57 o                         
 -21   2  13        600.07        665.59        17.54 o                         
 -19   2  13       1222.26       1212.34        21.94 o                         
 -17   2  13        192.73        206.00         8.98 o                         
 -15   2  13        216.16        199.69         6.30 o                         
 -13   2  13        184.77        185.73         4.08 o                         
 -11   2  13       1225.05       1273.54        19.17 o                         
  -9   2  13       1507.17       1308.27        18.66 o                         
  -7   2  13       5686.74       5760.35       112.44 o                         
  -5   2  13        999.04        954.50        21.96 o                         
  -3   2  13         35.40         90.60         2.97 o                         
  -1   2  13       5389.07       5749.34        64.36 o                         
   1   2  13       3528.61       4008.56        45.56 o                         
   3   2  13       1655.01       1563.95        24.32 o                         
   5   2  13        335.04        347.10        10.59 o                         
   7   2  13         44.35         55.36         2.49 o                         
   9   2  13        181.42        163.67         4.12 o                         
  11   2  13       5323.61       5182.15        43.57 o                         
  13   2  13       1673.27       1678.88        20.97 o                         
  15   2  13        221.97        224.72         5.41 o                         
  17   2  13        291.01        265.02         6.14 o                         
 -18   3  13        213.55        230.37         9.53 o                         
 -16   3  13        445.82        439.50         8.46 o                         
 -14   3  13         70.78         53.56         2.95 o                         
 -12   3  13          3.44          2.82         1.37 o                         
 -10   3  13         16.63         18.60         2.55 o                         
  -8   3  13          4.75          6.82         1.21 o                         
  -6   3  13        119.42        153.05         3.08 o                         
  -4   3  13       1913.24       2040.29        20.52 o                         
  -2   3  13        992.37        988.19        30.73 o                         
   0   3  13        854.62        953.62        19.15 o                         
   2   3  13        115.38         93.28         4.06 o                         
   4   3  13         96.43         99.57         3.44 o                         
   6   3  13          2.94          3.08         0.99 o                         
   8   3  13        680.24        684.01        11.21 o                         
  10   3  13        496.12        464.88        10.22 o                         
  12   3  13        347.62        316.61         8.01 o                         
  14   3  13       1310.70       1280.23        30.47 o                         
  16   3  13          2.00          2.44         1.49 o                         
 -17   4  13         50.24         50.11         3.96 o                         
 -15   4  13         92.71        104.73         4.86 o                         
 -13   4  13       1282.49       1312.15        26.46 o                         
 -11   4  13        336.62        302.08         9.21 o                         
  -9   4  13        544.51        498.92        18.15 o                         
  -7   4  13       2377.73       2170.58        39.95 o                         
  -5   4  13        852.94        856.68        12.50 o                         
  -3   4  13         18.61         27.66         2.12 o                         
  -1   4  13          0.00          1.04         1.15 o                         
   1   4  13         71.47         71.70         4.35 o                         
   3   4  13       1012.86       1038.18        27.56 o                         
   5   4  13        158.54        175.10         7.75 o                         
   7   4  13        123.13        124.77         6.29 o                         
   9   4  13       1748.82       1672.15        62.18 o                         
  11   4  13         69.45         51.55         2.99 o                         
  13   4  13         70.73         55.06         5.63 o                         
  15   4  13         54.51         50.36         4.39 o                         
 -14   5  13        419.65        513.58         9.22 o                         
 -12   5  13        198.97        228.31         4.81 o                         
 -10   5  13        635.92        612.86        12.72 o                         
  -8   5  13        839.56        795.56        16.10 o                         
  -6   5  13         47.86         40.29         3.36 o                         
  -4   5  13          7.52          9.55         2.18 o                         
  -2   5  13        133.11        134.93         5.64 o                         
   0   5  13         23.40         22.66         2.21 o                         
   2   5  13        517.21        538.29        14.15 o                         
   4   5  13          2.04          0.52         2.17 o                         
   6   5  13         26.58         23.29         2.81 o                         
   8   5  13         48.06         24.46         2.07 o                         
  10   5  13        167.90        153.82         4.58 o                         
  -7   6  13         75.94         72.55         2.82 o                         
  -5   6  13        162.76        178.18         6.62 o                         
  -3   6  13        418.04        404.93        21.21 o                         
  -1   6  13         66.90         87.74         3.69 o                         
   1   6  13          0.06          0.57         1.22 o                         
   3   6  13         41.36         38.77         2.45 o                         
   5   6  13         81.53         72.76         4.45 o                         
 -22   0  14        101.07         96.65         5.57 o                         
 -20   0  14        249.48        267.52        11.88 o                         
 -18   0  14       1729.09       1808.01        44.97 o                         
 -16   0  14       7228.02       7142.10       145.43 o                         
 -14   0  14        107.03        117.37         7.86 o                         
 -12   0  14       3401.86       3533.67        51.85 o                         
 -10   0  14         92.23         98.87         4.70 o                         
  -8   0  14       2449.24       2825.66        56.66 o                         
  -6   0  14       5357.93       5713.69       110.07 o                         
  -4   0  14       1078.92       1209.50        18.09 o                         
  -2   0  14       1142.61       1116.59        16.76 o                         
   0   0  14       2402.39       2300.51        45.59 o                         
   2   0  14       3402.17       3214.76        62.76 o                         
   4   0  14        133.80        129.71         4.95 o                         
   6   0  14       5681.39       6396.52        87.27 o                         
   8   0  14       2123.03       2167.65        42.65 o                         
  10   0  14        214.93        204.05         8.79 o                         
  12   0  14        722.02        749.27        21.07 o                         
  14   0  14       1490.46       1532.60        36.75 o                         
  16   0  14       1035.69       1126.77        21.64 o                         
  18   0  14        539.62        551.34        18.89 o                         
  20   0  14        254.58        269.66         9.16 o                         
 -21   1  14         98.79        107.04         7.02 o                         
 -19   1  14          5.73         11.04         2.47 o                         
 -17   1  14        880.49        850.98        18.25 o                         
 -15   1  14       3392.98       3409.42        36.87 o                         
 -13   1  14       1038.81        950.44        13.10 o                         
 -11   1  14          8.57         14.90         1.19 o                         
  -9   1  14        223.19        255.89         5.67 o                         
  -7   1  14       5932.15       6316.52        70.00 o                         
  -5   1  14       8645.61       8998.33       171.21 o                         
  -3   1  14       1223.10       1267.55        19.27 o                         
  -1   1  14       4009.26       4315.54        59.39 o                         
   1   1  14         15.53         27.48         1.08 o                         
   3   1  14       9394.99      10327.86       138.24 o                         
   5   1  14       2062.15       2261.18        47.43 o                         
   7   1  14        288.58        227.16         5.68 o                         
   9   1  14        422.93        389.80         5.94 o                         
  11   1  14        208.42        215.59         5.11 o                         
  13   1  14       1425.04       1537.34        22.56 o                         
  15   1  14        521.97        536.72        10.69 o                         
  17   1  14        105.27        133.08         3.66 o                         
  19   1  14          1.53          0.33         1.27 o                         
 -20   2  14        398.51        434.30        14.12 o                         
 -18   2  14         92.50         96.24         4.97 o                         
 -16   2  14        182.73        176.75         8.37 o                         
 -14   2  14        975.43        925.91        12.95 o                         
 -12   2  14        238.94        267.59         7.23 o                         
 -10   2  14        357.17        356.98         8.09 o                         
  -8   2  14        931.85        968.93        14.65 o                         
  -6   2  14        282.74        328.05        10.09 o                         
  -4   2  14       1369.73       1234.64        27.27 o                         
  -2   2  14       2746.02       2717.74        78.45 o                         
   0   2  14       1109.90       1178.85        15.21 o                         
   2   2  14        947.95       1052.75        29.34 o                         
   4   2  14       2085.05       2090.25        31.66 o                         
   6   2  14         95.07         74.95         3.42 o                         
   8   2  14        560.13        529.50         8.15 o                         
  10   2  14         13.09         18.40         1.49 o                         
  12   2  14         52.93         60.22         2.98 o                         
  14   2  14        150.89        149.10         4.47 o                         
  16   2  14        156.26        150.73         4.08 o                         
  18   2  14         11.48          8.35         2.23 o                         
 -19   3  14         83.17         67.26         4.08 o                         
 -17   3  14        160.70        163.37         8.73 o                         
 -15   3  14         12.46         11.50         1.62 o                         
 -13   3  14         47.71         47.19         3.15 o                         
 -11   3  14        169.30        133.95         4.11 o                         
  -9   3  14       2899.33       2921.72        33.32 o                         
  -7   3  14        280.64        266.52         4.92 o                         
  -5   3  14       2651.03       2552.12        41.36 o                         
  -3   3  14         15.12         12.94         1.19 o                         
  -1   3  14        126.66        124.32         4.60 o                         
   1   3  14         65.82         69.83         2.52 o                         
   3   3  14        220.43        173.58         6.25 o                         
   5   3  14        339.87        330.92         6.10 o                         
   7   3  14       5200.89       5168.87        52.51 o                         
   9   3  14        505.76        462.19        15.42 o                         
  11   3  14       1799.94       1822.40        26.25 o                         
  13   3  14          0.69          1.61         2.10 o                         
  15   3  14        202.56        190.45         6.36 o                         
  17   3  14          0.13          0.15         1.19 o                         
 -16   4  14         78.45         87.80         3.34 o                         
 -12   4  14          0.03          1.42         2.17 o                         
 -10   4  14        137.32        120.78         6.62 o                         
  -8   4  14          0.02          1.63         2.14 o                         
  -6   4  14         63.93         77.53         3.63 o                         
  -4   4  14         98.53         92.99         3.32 o                         
  -2   4  14       1388.37       1354.02        24.31 o                         
   0   4  14          1.23          1.09         1.16 o                         
   2   4  14         85.61         73.93         6.43 o                         
   4   4  14        278.53        296.05        10.31 o                         
   6   4  14        694.79        692.88        21.62 o                         
   8   4  14         62.04         61.62         4.34 o                         
  10   4  14         24.09         20.92         2.05 o                         
  12   4  14        211.77        192.79         7.44 o                         
  14   4  14        185.02        153.68         8.17 o                         
 -13   5  14        416.36        397.88         9.11 o                         
 -11   5  14        284.05        290.52         7.36 o                         
  -9   5  14          0.88          3.79         1.57 o                         
  -7   5  14        472.54        427.53         8.60 o                         
  -5   5  14         87.20         97.62         4.91 o                         
  -3   5  14          4.45          8.07         2.35 o                         
  -1   5  14        525.74        504.42        11.68 o                         
   1   5  14         47.08         44.20         5.75 o                         
   3   5  14         30.62         35.51         5.94 o                         
   5   5  14         75.85         78.49         8.54 o                         
   7   5  14          0.03          1.69         1.76 o                         
   9   5  14         74.61         73.33         2.93 o                         
  -8   6  14        266.23        281.91         8.11 o                         
  -6   6  14        160.67        159.43         5.88 o                         
  -4   6  14         15.99         18.14         2.88 o                         
  -2   6  14         15.71         15.96         2.60 o                         
   0   6  14          4.24          5.14         1.45 o                         
   2   6  14         36.49         42.16         2.54 o                         
   4   6  14        625.63        649.62        17.23 o                         
 -22   1  15          1.45          2.91         1.79 o                         
 -20   1  15         94.73         78.14         5.54 o                         
 -18   1  15        519.67        555.86        13.57 o                         
 -16   1  15       3286.87       3238.07        50.92 o                         
 -14   1  15          3.76          4.68         1.19 o                         
 -12   1  15          4.18          6.27         0.86 o                         
 -10   1  15        392.07        371.16         6.66 o                         
  -8   1  15        646.12        749.92        10.25 o                         
  -6   1  15       2806.84       3064.28        61.16 o                         
  -4   1  15       1132.54       1112.27        17.68 o                         
  -2   1  15       3133.00       3280.86        45.97 o                         
   0   1  15       1936.54       1789.73        18.29 o                         
   2   1  15       4558.71       4607.89        51.78 o                         
   4   1  15       1284.67       1551.27        19.06 o                         
   6   1  15        762.39        708.55        18.60 o                         
   8   1  15        537.18        552.60         8.51 o                         
  10   1  15          6.10          5.11         1.03 o                         
  12   1  15        215.74        211.94         6.15 o                         
  14   1  15         71.13         86.71         4.10 o                         
  16   1  15       2349.37       2431.09        25.28 o                         
  18   1  15         83.17         69.53         3.21 o                         
 -21   2  15          8.50          4.64         1.79 o                         
 -19   2  15         48.50         61.31         5.26 o                         
 -17   2  15        122.85        105.45         4.20 o                         
 -15   2  15       1249.42       1216.17        15.75 o                         
 -13   2  15       1185.52       1132.15        13.25 o                         
 -11   2  15          7.21          3.75         1.12 o                         
  -9   2  15        671.04        609.54         8.18 o                         
  -7   2  15        884.77        816.40        20.21 o                         
  -5   2  15       2653.36       2695.19        40.76 o                         
  -3   2  15       1328.87       1300.49        38.50 o                         
  -1   2  15       4165.20       4696.12        65.14 o                         
   1   2  15        404.04        511.48         7.99 o                         
   3   2  15       3662.58       4002.64        57.05 o                         
   5   2  15       1012.90        979.32        30.02 o                         
   7   2  15         11.82         11.24         1.22 o                         
   9   2  15       1449.82       1415.16        15.70 o                         
  11   2  15        780.02        770.27        11.79 o                         
  13   2  15        256.97        277.94         6.26 o                         
  15   2  15         20.28         20.82         1.90 o                         
  17   2  15        499.67        458.17        10.35 o                         
 -18   3  15        124.31        120.79         6.37 o                         
 -16   3  15          8.06         11.20         1.65 o                         
 -14   3  15        179.16        187.99         5.17 o                         
 -12   3  15         76.10         73.38         3.17 o                         
 -10   3  15        424.55        444.38         8.87 o                         
  -8   3  15         75.59         73.76         3.13 o                         
  -6   3  15        912.22        843.79        10.40 o                         
  -4   3  15        145.33        153.81         4.03 o                         
  -2   3  15          1.41          0.81         0.88 o                         
   0   3  15         15.26         30.05         1.54 o                         
   2   3  15        862.44        893.41        10.54 o                         
   4   3  15        123.75        119.85         3.96 o                         
   6   3  15       1155.32       1184.45        14.96 o                         
   8   3  15         16.41         14.13         1.62 o                         
  10   3  15        425.53        402.02         9.32 o                         
  12   3  15        706.76        628.79        11.92 o                         
  14   3  15        244.91        233.84         9.22 o                         
  16   3  15         79.72         74.31         5.88 o                         
 -17   4  15         10.97          4.33         1.73 o                         
 -15   4  15          0.05          1.83         1.29 o                         
 -13   4  15        153.62        153.42         4.34 o                         
 -11   4  15          4.36          8.35         2.14 o                         
  -9   4  15        725.20        679.60        15.14 o                         
  -7   4  15        370.72        388.17        10.60 o                         
  -5   4  15        335.39        311.53         6.49 o                         
  -3   4  15          0.25          1.22         1.22 o                         
  -1   4  15        209.87        193.74         5.64 o                         
   1   4  15        145.74        158.25         4.68 o                         
   3   4  15         17.46         23.88         4.27 o                         
   5   4  15         51.23         49.15         4.31 o                         
   7   4  15         25.66         36.63         3.64 o                         
   9   4  15       1083.99       1079.54        60.19 o                         
  11   4  15        983.53        861.71        18.92 o                         
  13   4  15          4.43          4.64         2.66 o                         
 -14   5  15        148.34        185.26         4.31 o                         
 -12   5  15         60.43         78.30         4.08 o                         
 -10   5  15          1.67          0.03         1.14 o                         
  -8   5  15         69.65         72.66         3.97 o                         
  -6   5  15        226.79        195.27         6.78 o                         
  -4   5  15        273.17        244.44         7.67 o                         
  -2   5  15        892.52        889.41        17.38 o                         
   0   5  15         91.68         91.84         3.80 o                         
   2   5  15        269.70        245.24        14.30 o                         
   4   5  15          2.79          1.14         1.93 o                         
   6   5  15         16.68         14.79         2.29 o                         
   8   5  15          7.66          8.81         1.46 o                         
  10   5  15         12.53         22.92         2.04 o                         
  -7   6  15         66.29         80.93         3.90 o                         
  -5   6  15          0.00          1.04         1.05 o                         
  -3   6  15         32.90         33.90         2.06 o                         
  -1   6  15         51.32         47.50         2.67 o                         
   1   6  15          4.98          7.11         1.50 o                         
   3   6  15          0.04          1.21         1.18 o                         
   5   6  15         33.62         53.45         3.16 o                         
 -22   0  16          0.31          0.12         1.61 o                         
 -20   0  16         92.16        107.35         7.12 o                         
 -18   0  16        134.90        141.51         9.10 o                         
 -16   0  16        593.01        548.94        19.76 o                         
 -14   0  16       6758.21       6867.56       139.60 o                         
 -12   0  16       3040.49       2761.96        41.93 o                         
 -10   0  16         17.41         19.66         4.36 o                         
  -8   0  16       4491.30       4608.63        90.57 o                         
  -6   0  16       1555.23       1812.20        26.61 o                         
  -4   0  16      26431.78      29322.30       388.95 o                         
  -2   0  16      17373.79      18207.27       242.34 o                         
   0   0  16        452.27        454.45        11.34 o                         
   2   0  16        314.20        325.84         8.98 o                         
   4   0  16        387.71        452.84        11.89 o                         
   6   0  16       5722.65       6336.40       178.81 o                         
   8   0  16       1105.58       1150.48        13.90 o                         
  10   0  16         72.72         53.48         3.52 o                         
  12   0  16       1447.70       1434.84        34.45 o                         
  14   0  16        557.52        588.23        17.65 o                         
  16   0  16        350.55        396.14        30.27 o                         
  18   0  16        851.46        853.40        24.25 o                         
 -21   1  16         42.45         31.27         2.50 o                         
 -19   1  16        546.67        547.70        19.73 o                         
 -17   1  16         16.37         16.90         2.75 o                         
 -15   1  16       1028.54        982.88        28.15 o                         
 -13   1  16       3124.99       2913.84        28.09 o                         
 -11   1  16          5.86          4.48         0.77 o                         
  -9   1  16        180.45        189.38         7.24 o                         
  -7   1  16        251.13        220.50         5.40 o                         
  -5   1  16        276.60        254.37         7.03 o                         
  -3   1  16       1938.40       2144.73        31.26 o                         
  -1   1  16        114.03        128.25         3.76 o                         
   1   1  16       1791.45       1871.74        22.19 o                         
   3   1  16        336.96        403.81         9.81 o                         
   5   1  16         18.14         18.98         1.72 o                         
   7   1  16          4.61          1.57         0.63 o                         
   9   1  16        220.77        245.90         9.29 o                         
  11   1  16        109.81        139.08         4.89 o                         
  13   1  16         47.43         34.94         2.53 o                         
  15   1  16        241.65        235.07         6.57 o                         
  17   1  16        412.54        401.58         9.47 o                         
  19   1  16        291.38        305.10         9.91 o                         
 -20   2  16        703.44        739.30        20.21 o                         
 -18   2  16         19.53         39.28         4.70 o                         
 -16   2  16         97.99        104.38         4.29 o                         
 -14   2  16        565.27        561.35         9.11 o                         
 -12   2  16       1180.08       1156.11        13.38 o                         
 -10   2  16         80.62         67.74         2.72 o                         
  -8   2  16        341.21        327.09         5.39 o                         
  -6   2  16       2732.91       2802.48        41.22 o                         
  -4   2  16       1413.97       1392.70        22.08 o                         
  -2   2  16        504.79        612.10        11.12 o                         
   0   2  16         99.98        132.68         4.13 o                         
   2   2  16          3.43          2.89         1.13 o                         
   4   2  16        156.65        197.88         4.86 o                         
   6   2  16        184.54        178.53         4.70 o                         
   8   2  16       1067.78       1023.95        13.35 o                         
  10   2  16        415.24        446.87         7.05 o                         
  12   2  16        907.77        918.28        16.46 o                         
  14   2  16       1053.02       1084.10        14.76 o                         
  16   2  16        412.24        390.42         6.72 o                         
 -19   3  16          2.10          3.53         1.42 o                         
 -17   3  16         76.22         90.45         6.06 o                         
 -15   3  16          0.72          1.41         1.40 o                         
 -13   3  16        238.47        243.98         5.61 o                         
 -11   3  16        104.20        107.87         4.32 o                         
  -9   3  16       4934.03       4751.03        44.03 o                         
  -7   3  16       3726.21       3590.41        34.09 o                         
  -5   3  16        637.09        592.19        10.32 o                         
  -3   3  16       1326.23       1251.41        15.47 o                         
  -1   3  16        159.16        180.53         4.12 o                         
   1   3  16        117.26        127.13         3.09 o                         
   3   3  16         93.11         69.78         2.67 o                         
   5   3  16        195.00        191.21         5.16 o                         
   7   3  16       2056.50       2051.84        23.36 o                         
   9   3  16       5530.66       5329.19       108.40 o                         
  11   3  16        564.20        607.83        11.85 o                         
  13   3  16         44.37         43.49         4.21 o                         
  15   3  16          1.51          1.55         1.55 o                         
 -16   4  16        433.08        433.37         8.57 o                         
 -14   4  16       1123.94       1151.72        26.12 o                         
 -12   4  16         42.80         54.75         2.72 o                         
 -10   4  16       1328.75       1267.59        23.10 o                         
  -8   4  16        290.50        280.29         8.71 o                         
  -6   4  16        666.91        652.38        20.88 o                         
  -4   4  16         57.36         66.54         2.83 o                         
  -2   4  16        317.00        275.47         6.71 o                         
   0   4  16        312.91        291.17         6.72 o                         
   2   4  16        650.42        649.44        21.31 o                         
   4   4  16          4.15         11.75         3.59 o                         
   6   4  16        636.95        631.89        20.07 o                         
   8   4  16          0.42          4.63         1.84 o                         
  10   4  16        774.68        675.49        23.43 o                         
  12   4  16        297.07        269.95         8.55 o                         
  14   4  16        177.52        188.90         8.48 o                         
 -13   5  16         62.57         63.52         2.01 o                         
 -11   5  16        108.55        125.24         3.93 o                         
  -9   5  16          4.77          2.30         1.05 o                         
  -7   5  16          0.00          0.26         1.31 o                         
  -5   5  16         17.87         15.76         2.27 o                         
  -3   5  16         23.00         28.10         2.76 o                         
  -1   5  16         13.39         13.57         2.07 o                         
   1   5  16        739.30        759.24        26.96 o                         
   3   5  16        197.26        171.51         7.13 o                         
   5   5  16         11.85         10.51         2.26 o                         
   7   5  16        135.91        122.43         5.10 o                         
   9   5  16         30.66         19.49         1.55 o                         
  -6   6  16         10.07          8.91         1.79 o                         
  -4   6  16        536.16        547.66        29.22 o                         
  -2   6  16        318.09        268.30         9.29 o                         
   0   6  16          8.52          6.13         1.35 o                         
   2   6  16         44.53         59.76         2.78 o                         
   4   6  16          0.74          0.35         0.86 o                         
 -22   1  17         17.51         25.86         2.72 o                         
 -20   1  17        263.07        311.82        16.06 o                         
 -18   1  17        190.78        180.00         6.94 o                         
 -16   1  17        529.91        553.74        13.66 o                         
 -14   1  17         36.39         34.99         2.42 o                         
 -12   1  17      10195.97       9748.04        77.63 o                         
 -10   1  17       1165.41       1134.99        16.47 o                         
  -8   1  17         21.18         27.13         2.26 o                         
  -6   1  17        247.47        286.09         6.56 o                         
  -4   1  17       1113.78       1157.09        18.44 o                         
  -2   1  17       1869.26       1998.08        29.50 o                         
   0   1  17        187.29        172.57         4.66 o                         
   2   1  17       4264.17       4424.72        50.03 o                         
   4   1  17       4245.70       4571.76        52.03 o                         
   6   1  17        179.65        186.44         3.27 o                         
   8   1  17          3.76          2.64         0.90 o                         
  10   1  17         44.80         59.74         2.72 o                         
  12   1  17        780.17        749.79        13.45 o                         
  14   1  17       1842.87       1899.10        32.75 o                         
  16   1  17         24.00         38.12         2.32 o                         
  18   1  17          3.83          4.00         1.30 o                         
 -21   2  17          5.24          6.68         1.79 o                         
 -19   2  17        167.53        159.91         8.35 o                         
 -17   2  17        109.98        113.06         4.11 o                         
 -15   2  17         21.19         18.11         1.57 o                         
 -13   2  17        993.17        957.53        11.67 o                         
 -11   2  17         24.27         17.24         1.41 o                         
  -9   2  17         58.70         56.52         1.88 o                         
  -7   2  17        201.84        219.40         5.41 o                         
  -5   2  17         57.09         27.92         2.09 o                         
  -3   2  17        277.76        241.65         4.97 o                         
  -1   2  17         14.20         21.57         1.77 o                         
   1   2  17        461.01        458.47         9.30 o                         
   3   2  17          4.83         12.32         1.41 o                         
   5   2  17         56.62         77.30         2.65 o                         
   7   2  17       1861.24       1819.01        20.98 o                         
   9   2  17        279.20        251.99         4.98 o                         
  11   2  17         49.27         46.82         2.65 o                         
  13   2  17        334.55        319.93        12.38 o                         
  15   2  17        324.30        335.53         7.63 o                         
  17   2  17          1.32          1.18         1.98 o                         
 -18   3  17         52.13         39.97         3.53 o                         
 -16   3  17          0.34          1.93         1.17 o                         
 -14   3  17         74.12         80.49         3.88 o                         
 -12   3  17         19.54         17.52         1.65 o                         
 -10   3  17       1728.92       1651.74        30.78 o                         
  -8   3  17        108.49         98.46         2.99 o                         
  -6   3  17         41.58         34.75         2.36 o                         
  -4   3  17        290.01        288.64         6.48 o                         
  -2   3  17         43.15         39.35         2.35 o                         
   0   3  17         60.65         51.52         2.03 o                         
   2   3  17         36.21         26.18         1.54 o                         
   4   3  17        169.48        154.43         4.12 o                         
   6   3  17         42.91         40.42         2.36 o                         
   8   3  17        889.67        820.21        23.24 o                         
  10   3  17         58.76         55.99         5.07 o                         
  12   3  17       1249.15       1150.68        17.88 o                         
  14   3  17        166.03        158.24         7.12 o                         
  16   3  17        177.42        160.99         7.98 o                         
 -17   4  17        207.13        216.04         7.68 o                         
 -15   4  17          6.19         21.26         1.87 o                         
 -13   4  17          5.09          4.82         1.12 o                         
 -11   4  17         59.01         67.51         3.93 o                         
  -9   4  17          0.03          0.71         1.84 o                         
  -7   4  17        823.89        736.38        22.68 o                         
  -5   4  17          9.93          5.74         1.60 o                         
  -3   4  17        271.65        251.18         6.51 o                         
  -1   4  17          8.87         10.25         1.57 o                         
   1   4  17        152.87        134.35         9.25 o                         
   3   4  17        147.14        128.65         8.54 o                         
   5   4  17        808.06        786.29        18.27 o                         
   7   4  17        236.74        233.83         8.29 o                         
   9   4  17        227.99        226.21         7.35 o                         
  11   4  17         97.00         86.04         5.01 o                         
  13   4  17          0.03          5.75         2.54 o                         
 -12   5  17        578.23        543.16        10.09 o                         
 -10   5  17        765.48        795.33        12.68 o                         
  -8   5  17        397.09        398.70         8.66 o                         
  -6   5  17        259.32        268.52         5.95 o                         
  -4   5  17        116.33        134.38         3.97 o                         
  -2   5  17        193.29        174.07         6.04 o                         
   0   5  17       1045.03       1038.37        19.53 o                         
   2   5  17        626.94        627.79        20.38 o                         
   4   5  17         60.23         76.69         4.61 o                         
   6   5  17         36.95         42.46         5.13 o                         
   8   5  17        615.54        606.86        17.66 o                         
  -5   6  17        126.69        152.17         5.26 o                         
  -3   6  17         38.50         38.59         3.56 o                         
  -1   6  17          5.77          4.33         1.22 o                         
   1   6  17         57.53         55.09         2.70 o                         
   3   6  17          1.33          1.36         1.42 o                         
 -22   0  18         13.96         24.81         2.66 o                         
 -20   0  18        366.13        352.44        13.25 o                         
 -18   0  18        793.77        884.03        26.15 o                         
 -16   0  18       2123.62       2282.22        54.15 o                         
 -14   0  18        550.68        482.56        17.78 o                         
 -12   0  18        848.39        875.95        16.74 o                         
 -10   0  18          2.86         10.63         1.56 o                         
  -8   0  18        157.30        189.80         7.30 o                         
  -6   0  18       6145.09       6697.28        96.08 o                         
  -4   0  18       9962.73      10978.18       147.65 o                         
  -2   0  18       1297.95       1439.89        28.73 o                         
   0   0  18          1.11          0.43         0.87 o                         
   2   0  18        105.53         93.37         4.21 o                         
   4   0  18       3562.81       3615.46        84.64 o                         
   6   0  18       6826.25       7190.33        81.43 o                         
   8   0  18         14.79         29.49         1.68 o                         
  10   0  18        285.00        301.83         8.70 o                         
  12   0  18          6.32         25.61         3.59 o                         
  14   0  18       2002.10       1887.45        42.70 o                         
  16   0  18        406.13        404.10        16.97 o                         
  18   0  18       1218.26       1308.51        31.92 o                         
 -21   1  18        181.66        206.79         8.73 o                         
 -19   1  18        231.36        256.71         7.94 o                         
 -17   1  18        389.22        386.63        10.87 o                         
 -15   1  18         56.30         68.88         4.59 o                         
 -13   1  18        376.26        369.54         5.91 o                         
 -11   1  18        285.87        326.57         4.86 o                         
  -9   1  18        272.83        197.50         4.66 o                         
  -7   1  18        121.57        129.08         3.43 o                         
  -5   1  18         55.63         71.89         4.21 o                         
  -3   1  18         38.67         58.03         2.65 o                         
  -1   1  18        564.11        509.47         9.68 o                         
   1   1  18        616.87        711.51        12.58 o                         
   3   1  18        326.86        393.64         7.69 o                         
   5   1  18        198.72        173.18         3.91 o                         
   7   1  18        140.06        141.49         3.38 o                         
   9   1  18         19.53         19.22         1.44 o                         
  11   1  18         23.32         29.02         2.57 o                         
  13   1  18        174.04        192.16         5.35 o                         
  15   1  18       1201.66       1196.56        18.18 o                         
  17   1  18        401.43        482.63         9.03 o                         
 -20   2  18        133.43        172.59         7.67 o                         
 -18   2  18         26.91         22.95         2.41 o                         
 -16   2  18          7.70         13.85         1.58 o                         
 -14   2  18        349.02        337.91         6.52 o                         
 -12   2  18       2381.53       2474.34        24.72 o                         
 -10   2  18          0.43          1.91         0.97 o                         
  -8   2  18        106.23         82.66         2.48 o                         
  -6   2  18        766.99        672.86        12.16 o                         
  -4   2  18          5.23          8.71         1.34 o                         
  -2   2  18        832.17        763.70        11.26 o                         
   0   2  18        189.70        197.24         9.56 o                         
   2   2  18        371.98        381.47         9.29 o                         
   4   2  18          0.86          0.97         0.85 o                         
   6   2  18          7.74         13.78         1.57 o                         
   8   2  18         15.83          9.63         1.32 o                         
  10   2  18        559.01        530.26        10.79 o                         
  12   2  18        123.17         99.80         3.64 o                         
  14   2  18         34.78         36.29         3.16 o                         
  16   2  18         39.25         55.80         5.32 o                         
 -17   3  18         42.46         36.69         2.16 o                         
 -15   3  18          1.67          3.86         1.20 o                         
 -13   3  18        367.43        338.91         7.50 o                         
 -11   3  18       2063.86       1945.52        26.87 o                         
  -9   3  18       1966.93       1839.93        21.87 o                         
  -7   3  18        702.16        688.82         9.25 o                         
  -5   3  18       2530.78       2561.25        28.26 o                         
  -3   3  18        354.12        385.54         6.21 o                         
  -1   3  18        262.27        276.41         5.41 o                         
   1   3  18        130.62        122.49         3.14 o                         
   3   3  18         58.57         37.29         2.12 o                         
   5   3  18        730.61        717.41        15.78 o                         
   7   3  18        639.62        554.15        18.15 o                         
   9   3  18         50.34         50.54         4.95 o                         
  11   3  18       1126.54       1102.50        17.57 o                         
  13   3  18        308.17        271.96        10.09 o                         
  15   3  18         43.80         54.29         4.08 o                         
 -16   4  18        229.42        276.41         9.04 o                         
 -14   4  18         46.47         61.31         3.84 o                         
 -12   4  18        108.13        126.15         3.84 o                         
 -10   4  18       1619.77       1690.88        22.70 o                         
  -8   4  18        619.25        630.23        13.88 o                         
  -6   4  18         77.79         69.73         4.47 o                         
  -4   4  18        115.91        110.63         4.26 o                         
  -2   4  18         48.08         47.94         4.52 o                         
   0   4  18         13.32          9.25         2.88 o                         
   2   4  18         17.56         20.29         4.02 o                         
   4   4  18       1013.92        970.25        27.53 o                         
   6   4  18         25.23         28.95         4.08 o                         
   8   4  18        120.66        118.59         4.06 o                         
  10   4  18         20.97         31.20         2.60 o                         
  12   4  18        123.16        103.43         4.81 o                         
 -13   5  18         79.63         96.00         2.97 o                         
 -11   5  18         78.22         99.57         2.82 o                         
  -9   5  18          0.09          0.85         0.91 o                         
  -7   5  18        256.40        259.86         4.90 o                         
  -5   5  18        242.53        233.84         5.82 o                         
  -3   5  18         35.62         34.65         4.55 o                         
  -1   5  18        474.04        441.49        21.98 o                         
   1   5  18        554.09        493.68        12.95 o                         
   3   5  18          0.84          1.20         2.00 o                         
   5   5  18         90.68         83.57         4.46 o                         
   7   5  18        119.29        115.45         7.83 o                         
   9   5  18          2.41          0.99         1.36 o                         
  -4   6  18          1.19          0.93         1.36 o                         
  -2   6  18          8.54          7.30         1.79 o                         
   0   6  18         23.71         24.24         1.83 o                         
   2   6  18         61.54         64.78         4.08 o                         
 -20   1  19        328.53        339.63         9.38 o                         
 -18   1  19        954.06        962.01        19.13 o                         
 -16   1  19       1513.18       1516.91        27.56 o                         
 -14   1  19       2959.90       2928.59        31.61 o                         
 -12   1  19       2406.63       2267.31        22.55 o                         
 -10   1  19        675.70        676.53         8.53 o                         
  -8   1  19       1106.37       1116.12        17.03 o                         
  -6   1  19        272.66        299.83         7.03 o                         
  -4   1  19         19.71         27.51         2.91 o                         
  -2   1  19       8812.16       9572.24       129.77 o                         
   0   1  19       1323.50       1328.72        20.94 o                         
   2   1  19        355.87        361.11        12.69 o                         
   4   1  19          0.40          0.98         0.64 o                         
   6   1  19        112.14         79.65         2.17 o                         
   8   1  19        977.84       1019.63        12.91 o                         
  10   1  19        426.31        433.99         6.93 o                         
  12   1  19         10.44          6.89         1.78 o                         
  14   1  19         96.53        101.64         3.82 o                         
  16   1  19        559.23        589.88        10.14 o                         
 -19   2  19         15.93         11.07         2.78 o                         
 -17   2  19        207.55        190.59         5.32 o                         
 -15   2  19        474.86        467.18        10.77 o                         
 -13   2  19        117.51        107.26         3.87 o                         
 -11   2  19          1.80          2.10         1.35 o                         
  -9   2  19        154.34        140.64         2.97 o                         
  -7   2  19       1014.37        978.00        10.16 o                         
  -5   2  19         40.22         38.56         1.47 o                         
  -3   2  19        102.14        111.24         2.69 o                         
  -1   2  19       2164.05       2059.79        20.06 o                         
   1   2  19        227.36        172.00         4.41 o                         
   3   2  19       1235.15       1274.11        15.36 o                         
   5   2  19        255.12        265.68         5.43 o                         
   7   2  19       1426.11       1344.20        16.71 o                         
   9   2  19       1347.16       1293.35        19.91 o                         
  11   2  19         44.54         46.83         2.63 o                         
  13   2  19          6.11         11.46         1.95 o                         
  15   2  19        707.96        690.29        14.59 o                         
 -18   3  19         19.80         31.73         2.97 o                         
 -16   3  19         42.14         30.15         1.87 o                         
 -14   3  19         32.80         43.32         2.49 o                         
 -12   3  19        322.59        345.54         6.42 o                         
 -10   3  19       3366.50       3358.76        68.02 o                         
  -8   3  19         10.49         14.09         1.40 o                         
  -6   3  19        206.16        198.98         5.18 o                         
  -4   3  19        241.10        246.02         3.88 o                         
  -2   3  19        105.65         96.45         3.11 o                         
   0   3  19        236.94        240.78         4.62 o                         
   2   3  19         71.82         86.17         2.63 o                         
   4   3  19         43.05         48.61         2.36 o                         
   6   3  19         44.82         63.10         5.57 o                         
   8   3  19          7.38         12.37         3.28 o                         
  10   3  19        274.50        245.61        10.34 o                         
  12   3  19       1056.49       1008.06        19.18 o                         
  14   3  19          0.16          2.17         1.92 o                         
 -17   4  19         14.41         15.03         1.86 o                         
 -15   4  19          5.03          1.84         1.89 o                         
 -13   4  19        417.32        415.92         7.37 o                         
 -11   4  19          0.98          5.85         3.59 o                         
  -9   4  19       2155.78       2105.19        27.14 o                         
  -7   4  19         94.77         98.83         3.65 o                         
  -5   4  19         45.15         37.37         2.15 o                         
  -3   4  19        142.50        153.60         5.67 o                         
  -1   4  19        468.32        476.46        17.49 o                         
   1   4  19        569.24        546.23        12.23 o                         
   3   4  19        612.67        573.44        19.64 o                         
   5   4  19         54.98         46.34         5.01 o                         
   7   4  19        336.90        380.20         8.10 o                         
   9   4  19        984.57        981.34        54.29 o                         
  11   4  19         23.54         28.36         1.98 o                         
  13   4  19        140.49        129.78         6.81 o                         
 -12   5  19         19.38         15.19         1.12 o                         
 -10   5  19         36.78         44.82         1.77 o                         
  -8   5  19          1.32          1.32         1.16 o                         
  -6   5  19        253.67        249.94         5.43 o                         
  -4   5  19        440.81        420.75        10.07 o                         
  -2   5  19         30.82         32.38         2.84 o                         
   0   5  19          0.59          1.92         1.46 o                         
   2   5  19        382.08        355.11        10.35 o                         
   4   5  19         76.91         67.88         4.12 o                         
   6   5  19        241.96        275.15         7.86 o                         
   8   5  19        421.60        467.99         7.80 o                         
  -3   6  19          3.14          4.08         1.42 o                         
  -1   6  19         11.17          8.60         1.79 o                         
 -20   0  20        115.37        102.04         6.50 o                         
 -18   0  20       2182.92       2231.17        52.30 o                         
 -16   0  20       3223.00       3369.32        74.85 o                         
 -14   0  20        218.02        224.47        11.57 o                         
 -12   0  20        219.66        210.38         6.72 o                         
 -10   0  20          0.02          0.75         1.09 o                         
  -8   0  20       1505.90       1657.44        27.05 o                         
  -6   0  20       9600.56      10480.00       201.13 o                         
  -4   0  20       2483.36       2396.90        34.92 o                         
  -2   0  20         19.62         36.31         2.60 o                         
   0   0  20        276.08        252.96         7.92 o                         
   2   0  20         34.41         26.72         2.35 o                         
   4   0  20          1.71          0.69         0.79 o                         
   6   0  20        517.51        497.35         7.62 o                         
   8   0  20        921.96        983.51        12.84 o                         
  10   0  20       3521.19       3190.38        56.26 o                         
  12   0  20        313.52        294.71         8.75 o                         
  14   0  20        263.26        250.68         9.78 o                         
  16   0  20          0.40          3.53         2.97 o                         
 -21   1  20        293.15        341.84        11.58 o                         
 -19   1  20        122.34        125.27         5.25 o                         
 -17   1  20         42.69         30.78         3.24 o                         
 -15   1  20        585.14        579.13        18.43 o                         
 -13   1  20       3329.16       3310.95        35.15 o                         
 -11   1  20       1686.61       1618.05        16.97 o                         
  -9   1  20        106.97        122.90         3.67 o                         
  -7   1  20        210.41        166.63         3.70 o                         
  -5   1  20          0.45          1.33         0.94 o                         
  -3   1  20       3728.03       4393.02        61.85 o                         
  -1   1  20       4298.76       4756.66        54.31 o                         
   1   1  20         16.15          4.61         1.18 o                         
   3   1  20       1185.88       1165.60        20.89 o                         
   5   1  20       1042.66       1157.38        13.88 o                         
   7   1  20        824.93        932.35        11.27 o                         
   9   1  20        472.69        477.23         7.34 o                         
  11   1  20         66.00         65.90         3.58 o                         
  13   1  20          3.63          6.28         1.71 o                         
  15   1  20        430.30        457.48         8.05 o                         
  17   1  20        706.32        707.53        11.14 o                         
 -20   2  20         55.48         75.66         4.70 o                         
 -18   2  20         13.93         11.94         1.93 o                         
 -16   2  20        176.94        170.33         4.10 o                         
 -14   2  20        133.91        140.95         4.39 o                         
 -12   2  20       1002.77        950.86        11.45 o                         
 -10   2  20       4046.02       3963.93        36.76 o                         
  -8   2  20        569.76        544.97        10.18 o                         
  -6   2  20          6.52         10.08         0.92 o                         
  -4   2  20        127.01        133.17         2.53 o                         
  -2   2  20        806.91        752.42         7.70 o                         
   0   2  20        195.28        197.18         3.47 o                         
   2   2  20        105.09        112.68         3.20 o                         
   4   2  20       1063.95       1110.35        16.78 o                         
   6   2  20       1708.51       1671.96        22.82 o                         
   8   2  20        642.92        643.21         9.92 o                         
  10   2  20        531.25        533.60        13.82 o                         
  12   2  20         88.68         86.87         4.06 o                         
  14   2  20        170.88        148.26         6.11 o                         
  16   2  20         97.85         77.35         5.82 o                         
 -17   3  20        186.58        210.67         8.42 o                         
 -15   3  20          1.58          4.04         1.20 o                         
 -13   3  20        296.58        308.84         9.11 o                         
 -11   3  20         41.70         44.61         2.28 o                         
  -9   3  20       3347.02       3102.48        41.20 o                         
  -7   3  20       8308.51       8146.64        71.94 o                         
  -5   3  20        658.95        651.08         9.01 o                         
  -3   3  20          0.07          2.03         0.81 o                         
  -1   3  20        282.50        245.49         5.30 o                         
   1   3  20         72.69        103.76         2.97 o                         
   3   3  20        105.06        110.09         4.70 o                         
   5   3  20         67.72         54.63         2.83 o                         
   7   3  20       1556.58       1581.45        38.55 o                         
   9   3  20        408.52        479.49        15.97 o                         
  11   3  20          0.16          0.42         1.71 o                         
  13   3  20         21.01         15.77         2.72 o                         
  15   3  20         14.14         14.19         2.38 o                         
 -16   4  20         73.31         73.60         2.63 o                         
 -14   4  20         15.71         23.06         1.98 o                         
 -12   4  20        785.43        794.54        27.67 o                         
 -10   4  20        122.29        113.05         3.94 o                         
  -8   4  20          7.34         14.06         1.75 o                         
  -6   4  20        235.88        252.63         6.29 o                         
  -4   4  20        119.63        105.35         3.57 o                         
  -2   4  20        189.00        207.23         8.08 o                         
   0   4  20          0.09          2.88         2.01 o                         
   2   4  20        256.42        277.23        12.69 o                         
   4   4  20        378.10        353.28         9.39 o                         
   6   4  20         37.19         52.71         3.25 o                         
   8   4  20        274.97        258.39         7.92 o                         
  10   4  20        177.57        175.22         5.15 o                         
  12   4  20          2.59          6.83         1.56 o                         
 -11   5  20        254.10        228.60         3.82 o                         
  -9   5  20        307.60        309.85         5.06 o                         
  -7   5  20         55.64         69.99         3.02 o                         
  -5   5  20          0.21          2.60         1.18 o                         
  -3   5  20        162.76        191.15        10.33 o                         
  -1   5  20         93.12         88.11         4.95 o                         
   1   5  20        259.87        260.75         8.58 o                         
   3   5  20        168.01        180.90         6.78 o                         
   5   5  20         91.67        100.61         4.48 o                         
   7   5  20        109.45        121.55         4.89 o                         
 -20   1  21         16.58         15.88         1.73 o                         
 -18   1  21         95.12         94.93         4.78 o                         
 -16   1  21        263.41        252.96         8.55 o                         
 -14   1  21         36.74         46.09         3.86 o                         
 -12   1  21       1538.24       1468.54        15.88 o                         
 -10   1  21        262.48        222.39         3.86 o                         
  -8   1  21         23.61         15.19         0.85 o                         
  -6   1  21        439.57        457.88         6.95 o                         
  -4   1  21         23.06         35.69        11.48 o                         
  -2   1  21       4409.05       4600.57        64.78 o                         
   0   1  21        181.58        168.07         5.01 o                         
   2   1  21         46.60         34.82         2.03 o                         
   4   1  21          0.68          4.06         1.26 o                         
   6   1  21          0.50          0.53         0.71 o                         
   8   1  21        137.06        133.23         3.49 o                         
  10   1  21         99.25        100.41         4.34 o                         
  12   1  21        646.52        634.70        13.45 o                         
  14   1  21          2.29          3.69         1.41 o                         
  16   1  21          1.60          5.00         1.06 o                         
 -19   2  21         89.59        120.39        14.08 o                         
 -17   2  21         34.34         38.15         3.10 o                         
 -15   2  21        691.26        688.68        13.51 o                         
 -13   2  21        113.85        113.96         4.00 o                         
 -11   2  21       9845.90       9756.91        95.81 o                         
  -9   2  21       4420.70       4288.77        45.12 o                         
  -7   2  21       2038.98       1934.89        16.63 o                         
  -5   2  21        657.65        582.31         6.49 o                         
  -3   2  21       1414.82       1327.25        12.70 o                         
  -1   2  21        152.42        166.26         3.92 o                         
   1   2  21       2167.55       2334.97        22.89 o                         
   3   2  21        991.37       1006.43        13.06 o                         
   5   2  21       1303.53       1275.58        18.92 o                         
   7   2  21        236.36        243.64         5.43 o                         
   9   2  21          5.36          5.85         2.44 o                         
  11   2  21         30.15         28.23         3.30 o                         
  13   2  21        549.47        527.40        13.01 o                         
  15   2  21        250.92        214.33         5.92 o                         
 -18   3  21         16.73         27.03         2.47 o                         
 -16   3  21         68.38         64.35         2.50 o                         
 -14   3  21         19.24         20.20         1.84 o                         
 -12   3  21        807.73        783.73        10.91 o                         
 -10   3  21        162.69        144.36        10.02 o                         
  -8   3  21         26.02         24.62         1.52 o                         
  -6   3  21         62.01         58.37         2.24 o                         
  -4   3  21        279.33        286.57         4.70 o                         
  -2   3  21         94.19         78.91         2.89 o                         
   0   3  21        585.76        631.32         8.67 o                         
   2   3  21         76.82         72.68         2.51 o                         
   4   3  21          5.55          7.48         1.28 o                         
   6   3  21        435.81        398.34        14.92 o                         
   8   3  21         49.09         44.67         4.76 o                         
  10   3  21         46.97         47.74         4.49 o                         
  12   3  21        204.27        187.21         9.56 o                         
  14   3  21         15.10         23.88         2.60 o                         
 -15   4  21          0.12          0.42         0.95 o                         
 -13   4  21        150.71        161.13         3.91 o                         
 -11   4  21          1.38          8.43         1.43 o                         
  -9   4  21       2093.73       2128.70        27.05 o                         
  -7   4  21       1049.58       1044.62        13.68 o                         
  -5   4  21        184.02        181.87         4.79 o                         
  -3   4  21        186.92        207.84         7.11 o                         
  -1   4  21       1167.71       1115.48        20.66 o                         
   1   4  21        466.49        423.68        10.13 o                         
   3   4  21        124.40        191.32         6.66 o                         
   5   4  21         26.91         34.32         2.82 o                         
   7   4  21        188.43        175.82         6.47 o                         
   9   4  21          8.06          2.19         1.41 o                         
  11   4  21        286.81        328.15         6.45 o                         
 -12   5  21        300.24        288.32         7.74 o                         
 -10   5  21        617.89        635.01         8.02 o                         
  -8   5  21          1.33          4.14         1.36 o                         
  -6   5  21          2.05          2.86         1.14 o                         
  -4   5  21         39.73         52.75         3.27 o                         
  -2   5  21          0.50          4.52         2.35 o                         
   0   5  21        177.44        159.15         4.46 o                         
   2   5  21         40.63         45.21         5.10 o                         
   4   5  21         15.43         22.40         2.47 o                         
   6   5  21          9.98         11.56         1.66 o                         
   8   5  21        178.40        224.75         9.53 o                         
 -20   0  22          0.13          0.74         1.98 o                         
 -18   0  22         21.10         24.68         4.21 o                         
 -16   0  22        131.59        138.23         9.10 o                         
 -14   0  22       1344.75       1260.17        34.50 o                         
 -12   0  22         84.55         89.79         5.35 o                         
 -10   0  22        883.55        828.87        16.43 o                         
  -8   0  22        515.20        491.80        11.22 o                         
  -6   0  22       1507.84       1647.78        27.07 o                         
  -4   0  22       1199.01       1246.60        29.36 o                         
  -2   0  22        700.65        655.98        16.18 o                         
   0   0  22       1641.74       1793.05        37.78 o                         
   2   0  22        481.90        402.96         9.02 o                         
   4   0  22        429.16        388.78         6.46 o                         
   6   0  22       1867.64       1902.43        21.61 o                         
   8   0  22        908.82        999.89        22.85 o                         
  10   0  22        115.29        136.08         5.77 o                         
  12   0  22        120.09         94.55         4.75 o                         
  14   0  22       1984.04       1823.26        29.80 o                         
  16   0  22        802.44        838.75        24.31 o                         
 -21   1  22         17.72         18.25         2.47 o                         
 -19   1  22        363.96        373.13        17.15 o                         
 -17   1  22        235.27        236.19         7.98 o                         
 -15   1  22        525.47        513.27        13.09 o                         
 -13   1  22        116.70        117.21         6.31 o                         
 -11   1  22         21.92         22.52         1.47 o                         
  -9   1  22          0.96          2.15         1.04 o                         
  -7   1  22          1.22          1.98         0.57 o                         
  -5   1  22         30.12         23.09         1.10 o                         
  -3   1  22         59.09         77.90         2.39 o                         
  -1   1  22        587.13        529.69         9.97 o                         
   1   1  22          0.87          1.16         0.67 o                         
   3   1  22       2025.61       2053.16        23.28 o                         
   5   1  22        103.58        112.60         3.06 o                         
   7   1  22        686.15        687.03         9.29 o                         
   9   1  22         13.59         16.25         2.08 o                         
  11   1  22         55.26         59.05         3.37 o                         
  13   1  22        141.24        130.49         5.34 o                         
  15   1  22          5.79         10.56         1.33 o                         
  17   1  22          7.62          3.77         1.86 o                         
 -20   2  22        123.77        139.73         6.06 o                         
 -18   2  22         91.56         90.59         5.07 o                         
 -16   2  22        571.76        551.00        12.55 o                         
 -14   2  22       1265.43       1283.33        19.81 o                         
 -12   2  22        158.53        150.08         4.62 o                         
 -10   2  22       4583.73       4643.99        41.93 o                         
  -8   2  22       1893.52       1808.46        16.92 o                         
  -6   2  22        996.27        963.10        10.20 o                         
  -4   2  22        277.08        260.67         3.85 o                         
  -2   2  22         41.40         53.05         1.59 o                         
   0   2  22         60.64         44.30         1.85 o                         
   2   2  22       4389.90       4454.53        40.90 o                         
   4   2  22        463.87        417.95         8.72 o                         
   6   2  22         66.15         61.78         8.35 o                         
   8   2  22        234.34        211.61        10.65 o                         
  10   2  22         17.80         15.88         2.84 o                         
  12   2  22         14.24         11.11         2.43 o                         
  14   2  22        108.74        118.32         3.88 o                         
 -17   3  22         39.38         24.65         1.95 o                         
 -15   3  22         23.05         20.92         1.73 o                         
 -13   3  22        839.12        832.51        17.17 o                         
 -11   3  22          6.68         10.25         1.91 o                         
  -9   3  22         11.89         57.21         3.19 o                         
  -7   3  22        237.01        234.75         5.09 o                         
  -5   3  22        221.86        242.23         4.73 o                         
  -3   3  22         25.46         20.47         1.50 o                         
  -1   3  22         14.31         23.69         1.84 o                         
   1   3  22        277.54        305.82         5.49 o                         
   3   3  22          0.15          0.71         0.96 o                         
   5   3  22         22.72         46.58         5.01 o                         
   7   3  22         76.17         67.81         5.69 o                         
   9   3  22          2.70          2.23         2.23 o                         
  11   3  22        232.90        192.10         6.57 o                         
  13   3  22        388.30        356.71        10.96 o                         
 -16   4  22        115.49        130.88         5.45 o                         
 -14   4  22          1.05          0.17         1.10 o                         
 -12   4  22        219.28        236.00         6.29 o                         
 -10   4  22        600.51        638.33        10.22 o                         
  -8   4  22       2217.10       2217.28        27.97 o                         
  -6   4  22          3.26          3.55         1.83 o                         
  -4   4  22        247.76        254.18         5.17 o                         
  -2   4  22       2160.41       2173.35        45.63 o                         
   0   4  22        389.39        317.41         8.64 o                         
   2   4  22        568.80        478.96        11.62 o                         
   4   4  22       1009.84        977.38        18.31 o                         
   6   4  22         25.02         25.91         3.12 o                         
   8   4  22        132.42        130.19         5.10 o                         
  10   4  22        435.12        459.16        11.60 o                         
 -11   5  22        269.13        257.50         4.43 o                         
  -9   5  22          0.00          2.97         1.50 o                         
  -7   5  22        218.00        236.09         4.81 o                         
  -5   5  22         15.34         20.12         2.26 o                         
  -3   5  22          2.07          7.18         2.47 o                         
  -1   5  22         43.22         42.04         2.72 o                         
   1   5  22        507.57        495.44        12.06 o                         
   3   5  22          8.20          8.05         1.83 o                         
   5   5  22         27.42         26.06         2.26 o                         
   7   5  22         28.46         27.96         3.84 o                         
 -20   1  23        149.05        141.50         6.25 o                         
 -18   1  23        109.12         88.59         4.47 o                         
 -16   1  23        223.34        257.22         8.88 o                         
 -14   1  23        286.91        248.31         8.58 o                         
 -12   1  23          6.19         10.99         1.54 o                         
 -10   1  23        218.59        192.24         4.37 o                         
  -8   1  23         33.09         26.01         1.31 o                         
  -6   1  23          9.65          3.84         0.69 o                         
  -4   1  23        890.24        861.48        11.02 o                         
  -2   1  23         36.39         16.89         1.51 o                         
   0   1  23       2468.76       2304.21        25.82 o                         
   2   1  23        813.72        791.43        10.59 o                         
   4   1  23          3.18          3.16         0.90 o                         
   6   1  23        312.51        279.13         4.68 o                         
   8   1  23        124.87        119.52         3.96 o                         
  10   1  23        300.92        353.58         8.31 o                         
  12   1  23         11.30         11.97         2.00 o                         
  14   1  23        391.54        468.66         8.88 o                         
  16   1  23         42.36         31.34         1.75 o                         
 -19   2  23        198.35        181.23        17.02 o                         
 -17   2  23         10.38          6.40         1.75 o                         
 -15   2  23        151.62        163.34         5.12 o                         
 -13   2  23        102.85         99.06         4.29 o                         
 -11   2  23         34.31         48.56         3.18 o                         
  -9   2  23       1002.95       1001.26        11.88 o                         
  -7   2  23       2570.10       2533.29        21.04 o                         
  -5   2  23          7.77          7.67         0.86 o                         
  -3   2  23          0.65          0.79         0.75 o                         
  -1   2  23        974.56        873.51         9.68 o                         
   1   2  23        623.54        605.13         8.14 o                         
   3   2  23          0.06          2.86         1.35 o                         
   5   2  23         33.63         27.91         2.18 o                         
   7   2  23        326.14        367.96        14.55 o                         
   9   2  23       1102.86       1087.93        27.97 o                         
  11   2  23         35.44         29.42         3.21 o                         
  13   2  23         72.52         92.63         3.58 o                         
  15   2  23          8.19          9.84         1.92 o                         
 -16   3  23        660.09        684.93        21.26 o                         
 -14   3  23          6.54          9.14         1.87 o                         
 -12   3  23        791.91        819.85        11.12 o                         
 -10   3  23        125.19        133.46         4.18 o                         
  -8   3  23       6046.20       6055.06        66.83 o                         
  -6   3  23      11368.02      11385.80        87.76 o                         
  -4   3  23       2034.70       2131.71        21.72 o                         
  -2   3  23          1.05          1.89         2.20 o                         
   0   3  23        703.73        746.54        16.85 o                         
   2   3  23        672.00        612.12        10.82 o                         
   4   3  23       1328.51       1188.07        31.65 o                         
   6   3  23        578.11        490.95        16.79 o                         
   8   3  23         85.65         81.11         6.00 o                         
  10   3  23         97.28         88.79         5.94 o                         
  12   3  23          0.15          1.05         1.73 o                         
  14   3  23        236.84        226.60         7.18 o                         
 -15   4  23         15.43         12.99         2.10 o                         
 -13   4  23         10.56         12.97         1.28 o                         
 -11   4  23          2.37          7.77         1.31 o                         
  -9   4  23        687.73        693.04        10.79 o                         
  -7   4  23        187.46        179.69         4.24 o                         
  -5   4  23        455.20        455.32         8.88 o                         
  -3   4  23        327.46        330.84         9.18 o                         
  -1   4  23          2.02          2.11         2.49 o                         
   1   4  23        138.50        144.99         4.44 o                         
   3   4  23        220.87        161.78        11.08 o                         
   5   4  23        124.95        106.92         3.99 o                         
   7   4  23        985.53        977.05        18.73 o                         
   9   4  23        145.10        163.18         5.28 o                         
  11   4  23          6.42          1.92         1.92 o                         
 -10   5  23        235.16        230.85         4.23 o                         
  -8   5  23         10.83          6.34         1.21 o                         
  -6   5  23        121.36        143.62         4.81 o                         
  -4   5  23          3.39          8.97         2.47 o                         
  -2   5  23        205.43        172.62         5.26 o                         
   0   5  23         11.11         22.57         2.58 o                         
   2   5  23        550.47        538.05        14.68 o                         
   4   5  23        314.73        313.96         7.99 o                         
   6   5  23        534.68        559.41        17.66 o                         
 -20   0  24        983.97       1022.11        25.31 o                         
 -18   0  24        118.28        133.34         8.04 o                         
 -16   0  24         29.16         20.91         4.02 o                         
 -14   0  24        396.18        393.47        16.28 o                         
 -12   0  24          5.86          0.31         2.54 o                         
 -10   0  24        184.54        146.89         5.78 o                         
  -8   0  24        689.35        704.37        14.72 o                         
  -6   0  24       2951.46       3076.78        46.79 o                         
  -4   0  24        134.75        117.82         7.36 o                         
  -2   0  24        656.54        705.34        20.45 o                         
   0   0  24        114.16         98.14         3.31 o                         
   2   0  24        629.32        634.58        10.57 o                         
   4   0  24        643.72        717.52        10.11 o                         
   6   0  24       1923.18       1875.70        23.30 o                         
   8   0  24         79.18         60.45         3.92 o                         
  10   0  24         11.75          4.11         1.82 o                         
  12   0  24         49.37         48.04         3.35 o                         
  14   0  24         61.76         48.75         5.44 o                         
  16   0  24          6.30          2.07         1.44 o                         
 -19   1  24         40.95         46.85         3.84 o                         
 -17   1  24         46.57         51.46         3.68 o                         
 -15   1  24        515.51        522.31        13.12 o                         
 -13   1  24        976.83        965.89        21.73 o                         
 -11   1  24        768.65        751.52        11.16 o                         
  -9   1  24        142.77        163.36         3.67 o                         
  -7   1  24        410.19        405.48         5.07 o                         
  -5   1  24         84.49         83.80         2.42 o                         
  -3   1  24        634.82        585.30         7.01 o                         
  -1   1  24          1.98          1.26         0.72 o                         
   1   1  24        516.40        474.74         7.15 o                         
   3   1  24       1114.73       1036.01        13.78 o                         
   5   1  24        398.75        375.63         5.59 o                         
   7   1  24        192.10        195.82         4.37 o                         
   9   1  24       1452.65       1505.26        22.06 o                         
  11   1  24        399.95        394.74         8.67 o                         
  13   1  24         79.60         77.84         3.12 o                         
  15   1  24          6.22          5.71         1.03 o                         
 -18   2  24         75.50         72.04         3.54 o                         
 -16   2  24        295.65        280.40         6.50 o                         
 -14   2  24       1700.45       1633.12        19.49 o                         
 -12   2  24         10.20          9.78         1.65 o                         
 -10   2  24       4529.16       4418.22        45.71 o                         
  -8   2  24         34.11         34.93         1.68 o                         
  -6   2  24       2287.46       2218.66        20.23 o                         
  -4   2  24       1140.57       1076.27        10.42 o                         
  -2   2  24       1036.31       1081.64        12.49 o                         
   0   2  24       3284.31       3332.21        31.69 o                         
   2   2  24         69.87         65.57         2.36 o                         
   4   2  24         27.64         37.01         2.46 o                         
   6   2  24       1276.70       1165.85        31.46 o                         
   8   2  24        127.28        150.04         6.69 o                         
  10   2  24          2.77          4.36         2.09 o                         
  12   2  24        134.15        136.75         4.49 o                         
  14   2  24         78.63         76.74         2.80 o                         
 -17   3  24        187.22        180.24         4.88 o                         
 -15   3  24        130.61        162.74         4.18 o                         
 -13   3  24         49.11         50.84         2.61 o                         
 -11   3  24        237.42        236.29         6.94 o                         
  -9   3  24        160.14        170.28        10.92 o                         
  -7   3  24        109.52        119.19         4.90 o                         
  -5   3  24        801.43        767.10        11.31 o                         
  -3   3  24         52.01         54.63         5.10 o                         
  -1   3  24         20.36         20.27         2.17 o                         
   1   3  24        819.39        786.22        13.05 o                         
   3   3  24          0.02          1.86         2.66 o                         
   5   3  24        632.11        557.98        18.52 o                         
   7   3  24        393.33        337.01        12.94 o                         
   9   3  24         19.03         17.57         3.09 o                         
  11   3  24          1.75          2.76         1.51 o                         
  13   3  24        140.68        154.72         5.94 o                         
 -14   4  24         19.76         18.40         1.36 o                         
 -12   4  24        206.95        217.54         4.12 o                         
 -10   4  24        941.09        907.13        11.63 o                         
  -8   4  24        292.89        332.24         5.93 o                         
  -6   4  24          8.65         13.23         1.83 o                         
  -4   4  24         18.05         18.67         2.67 o                         
  -2   4  24        222.12        240.26         6.13 o                         
   0   4  24          7.16         11.95         1.74 o                         
   2   4  24         29.26         31.34         2.86 o                         
   4   4  24        985.14       1005.59        18.24 o                         
   6   4  24        136.76        146.90         6.93 o                         
   8   4  24         67.26         82.07         3.75 o                         
  10   4  24          0.58          2.71         1.42 o                         
  -9   5  24          3.45          2.55         1.07 o                         
  -7   5  24          1.03          2.22         0.95 o                         
  -5   5  24          0.18          1.61         1.49 o                         
  -3   5  24         67.88         69.86         3.59 o                         
  -1   5  24          9.37          0.59         1.39 o                         
   1   5  24          9.12          8.18         1.84 o                         
   3   5  24        174.78        138.45         4.93 o                         
   5   5  24        433.28        491.93        16.29 o                         
 -20   1  25         10.36          6.51         1.22 o                         
 -18   1  25          3.59          3.39         1.57 o                         
 -16   1  25        581.13        554.67        13.15 o                         
 -14   1  25       1899.32       1819.73        31.71 o                         
 -12   1  25        117.02        130.61         4.64 o                         
 -10   1  25        114.43        128.48         3.89 o                         
  -8   1  25        215.46        213.25         4.43 o                         
  -6   1  25        224.64        208.93         4.56 o                         
  -4   1  25       1584.53       1641.74        21.04 o                         
  -2   1  25        579.34        518.27        10.83 o                         
   0   1  25         17.49         14.19         1.26 o                         
   2   1  25         31.43         34.52         1.83 o                         
   4   1  25       2121.96       2020.07        21.00 o                         
   6   1  25          1.22          1.44         0.98 o                         
   8   1  25        283.89        267.97         7.10 o                         
  10   1  25          1.27          0.63         1.58 o                         
  12   1  25        529.26        520.59         8.88 o                         
  14   1  25         48.62         49.20         2.24 o                         
 -19   2  25          2.32          0.85         0.87 o                         
 -17   2  25         12.06         13.71         2.01 o                         
 -15   2  25        108.58        133.87         4.45 o                         
 -13   2  25         34.35         34.78         2.06 o                         
 -11   2  25       1543.23       1625.54        18.93 o                         
  -9   2  25        199.31        185.72         3.40 o                         
  -7   2  25         39.68         37.00         1.78 o                         
  -5   2  25        869.84        908.87         9.34 o                         
  -3   2  25       1345.63       1282.83        14.25 o                         
  -1   2  25       1010.82        952.30        11.48 o                         
   1   2  25         51.40         61.73         2.33 o                         
   3   2  25       1296.73       1198.87        17.90 o                         
   5   2  25          2.34          4.64         2.66 o                         
   7   2  25        142.41        111.57         7.67 o                         
   9   2  25        688.88        627.34        18.11 o                         
  11   2  25        505.67        474.79         9.31 o                         
  13   2  25         52.29         43.40         2.32 o                         
 -16   3  25         70.87         73.03         2.72 o                         
 -14   3  25          3.20          2.74         1.14 o                         
 -12   3  25         10.77         13.22         1.33 o                         
 -10   3  25       1638.27       1623.55        34.87 o                         
  -8   3  25       5613.78       5715.16        88.41 o                         
  -6   3  25        389.96        365.61         6.10 o                         
  -4   3  25       3118.23       3247.18        39.65 o                         
  -2   3  25        595.08        554.86        10.60 o                         
   0   3  25         93.62         89.84         3.76 o                         
   2   3  25        407.59        373.03         7.85 o                         
   4   3  25          5.70          8.10         3.03 o                         
   6   3  25        374.72        346.34        13.44 o                         
   8   3  25         47.79         40.15         4.27 o                         
  10   3  25         10.38         10.86         2.01 o                         
  12   3  25        192.83        180.12         6.81 o                         
 -13   4  25        421.47        402.46         8.12 o                         
 -11   4  25        204.39        177.95         3.72 o                         
  -9   4  25         25.30         24.64         1.63 o                         
  -7   4  25        256.97        244.34        11.14 o                         
  -5   4  25        186.45        190.59         4.80 o                         
  -3   4  25          7.12          7.61         1.70 o                         
  -1   4  25          1.53          1.55         1.43 o                         
   1   4  25        282.87        269.19         6.09 o                         
   3   4  25         29.98         25.53         2.49 o                         
   5   4  25        985.97        988.00        32.43 o                         
   7   4  25          1.63          3.27         1.49 o                         
   9   4  25         52.48         55.70         2.36 o                         
 -10   5  25        270.20        271.33         7.37 o                         
  -8   5  25         30.71         46.71         3.90 o                         
  -6   5  25         57.54         55.01         3.43 o                         
  -4   5  25        283.58        272.89        19.90 o                         
  -2   5  25         15.54         14.54         2.44 o                         
   0   5  25         74.95         70.16         4.89 o                         
   2   5  25        314.42        357.14        10.31 o                         
   4   5  25         31.65         40.64         4.27 o                         
 -20   0  26        907.28        893.33        21.90 o                         
 -18   0  26         13.83         15.40         3.28 o                         
 -16   0  26         33.81         34.46         4.64 o                         
 -14   0  26        294.33        377.53        15.60 o                         
 -12   0  26         81.74         86.49         7.24 o                         
 -10   0  26         49.97         41.52         4.86 o                         
  -8   0  26         30.72         23.92         2.56 o                         
  -6   0  26          0.72          5.12         1.89 o                         
  -4   0  26       2778.24       2923.88        58.12 o                         
  -2   0  26        325.39        331.29        22.10 o                         
   0   0  26        626.08        613.10        25.96 o                         
   2   0  26         14.96         15.33         1.75 o                         
   4   0  26        161.89        169.13         5.88 o                         
   6   0  26       1029.55        997.62        15.68 o                         
   8   0  26       1541.65       1555.97        27.20 o                         
  10   0  26         22.79         14.05         2.21 o                         
  12   0  26       1746.04       1748.32        42.87 o                         
  14   0  26         19.22         34.02         4.21 o                         
 -19   1  26         14.07         28.22         2.33 o                         
 -17   1  26         63.02         53.88         3.52 o                         
 -15   1  26        495.54        528.78        18.39 o                         
 -13   1  26        507.37        432.09        14.83 o                         
 -11   1  26        453.62        413.64        11.25 o                         
  -9   1  26         27.03         21.94         1.47 o                         
  -7   1  26        127.67        125.56         4.17 o                         
  -5   1  26       2075.89       2010.29        21.80 o                         
  -3   1  26          2.35          1.01         0.78 o                         
  -1   1  26        125.56        119.54         3.23 o                         
   1   1  26       1631.97       1635.76        17.61 o                         
   3   1  26        454.21        446.59         7.86 o                         
   5   1  26         21.68         25.93         1.54 o                         
   7   1  26          0.64          1.52         1.55 o                         
   9   1  26        492.40        466.32         9.71 o                         
  11   1  26         69.14         62.81         3.22 o                         
  13   1  26        134.98        141.18         3.81 o                         
  15   1  26          8.49          8.78         1.32 o                         
 -18   2  26        184.08        169.33         7.83 o                         
 -16   2  26          6.88          4.69         1.82 o                         
 -14   2  26         21.13         23.66         2.13 o                         
 -12   2  26       1927.29       1963.11        25.95 o                         
 -10   2  26         22.87         21.72         1.81 o                         
  -8   2  26        181.78        175.34         4.27 o                         
  -6   2  26       1772.07       1788.62        17.03 o                         
  -4   2  26        427.38        426.11         5.90 o                         
  -2   2  26       2925.69       2924.97        35.94 o                         
   0   2  26        163.30        160.01         4.25 o                         
   2   2  26        350.70        357.40         7.86 o                         
   4   2  26         51.74         49.62         5.26 o                         
   6   2  26          3.80          6.74         2.97 o                         
   8   2  26          8.91          8.63         2.18 o                         
  10   2  26        151.35        143.97         4.80 o                         
  12   2  26         28.31         29.43         2.07 o                         
  14   2  26        329.00        327.61         9.48 o                         
 -15   3  26        206.71        213.59         5.14 o                         
 -13   3  26         43.37         46.90         2.44 o                         
 -11   3  26          1.62          5.62         1.06 o                         
  -9   3  26        158.13        153.40         4.35 o                         
  -7   3  26        998.38       1030.49        12.29 o                         
  -5   3  26        249.22        257.19         6.41 o                         
  -3   3  26       3160.65       3147.65        47.97 o                         
  -1   3  26         91.18        110.64         4.21 o                         
   1   3  26          3.73          3.27         1.49 o                         
   3   3  26         31.68         51.59         5.51 o                         
   5   3  26         15.98         26.17         4.14 o                         
   7   3  26        139.17        148.94         7.92 o                         
   9   3  26        104.19        108.47         6.06 o                         
  11   3  26         95.27        107.49         6.03 o                         
 -14   4  26        130.94        109.23         5.32 o                         
 -12   4  26        381.93        446.55         7.18 o                         
 -10   4  26        142.92        146.06         3.37 o                         
  -8   4  26       1158.06       1193.35        42.40 o                         
  -6   4  26       1383.79       1395.04        51.33 o                         
  -4   4  26          0.07          0.08         1.52 o                         
  -2   4  26         19.72         23.40         2.12 o                         
   0   4  26        356.77        319.03         6.78 o                         
   2   4  26         64.81         62.43         3.59 o                         
   4   4  26         76.42         78.08         5.26 o                         
   6   4  26         75.51         58.96         4.08 o                         
   8   4  26         10.42         20.86         1.89 o                         
  -9   5  26         25.99         24.57         1.70 o                         
  -7   5  26         24.67         33.42         2.11 o                         
  -5   5  26          0.59         -0.74         1.48 o                         
  -3   5  26         60.05         73.02         3.05 o                         
  -1   5  26         28.12         21.90         2.97 o                         
   1   5  26        102.80         98.90         3.95 o                         
   3   5  26         56.31         50.11         4.45 o                         
 -18   1  27        106.76        112.19         4.44 o                         
 -16   1  27        306.29        340.47         9.38 o                         
 -14   1  27          2.82          2.59         1.97 o                         
 -12   1  27        878.65        952.82        19.71 o                         
 -10   1  27          0.08          0.93         1.74 o                         
  -8   1  27        301.76        319.55         7.62 o                         
  -6   1  27         19.54         14.74         1.69 o                         
  -4   1  27        268.81        282.69         6.03 o                         
  -2   1  27        360.10        355.04         6.04 o                         
   0   1  27        284.32        273.36         5.20 o                         
   2   1  27          4.47          2.98         1.08 o                         
   4   1  27       2183.63       2133.95        20.04 o                         
   6   1  27        679.13        703.55        12.80 o                         
   8   1  27        380.37        376.96         8.52 o                         
  10   1  27        252.09        234.34         6.28 o                         
  12   1  27          0.03          1.16         1.18 o                         
  14   1  27        132.39        103.65         2.53 o                         
 -17   2  27          8.25          9.42         1.72 o                         
 -15   2  27         23.10         18.45         2.40 o                         
 -13   2  27        523.04        510.12        17.59 o                         
 -11   2  27       2360.05       2337.97        32.85 o                         
  -9   2  27         17.78         20.64         1.52 o                         
  -7   2  27       1910.63       1870.12        19.47 o                         
  -5   2  27       5369.47       5405.02        49.54 o                         
  -3   2  27       1291.55       1262.42        16.67 o                         
  -1   2  27         42.48         45.49         2.27 o                         
   1   2  27        624.88        601.75        11.03 o                         
   3   2  27        680.96        604.82        20.01 o                         
   5   2  27        330.85        304.95        13.06 o                         
   7   2  27          0.00          0.33         1.78 o                         
   9   2  27          6.83         11.67         2.12 o                         
  11   2  27        133.79        154.03         4.52 o                         
  13   2  27          0.25          1.24         1.48 o                         
 -16   3  27        134.33        117.48         4.09 o                         
 -14   3  27        117.01        116.53         4.83 o                         
 -12   3  27         65.16         72.95         2.61 o                         
 -10   3  27        844.88        828.14        13.55 o                         
  -8   3  27        914.61        945.56        12.11 o                         
  -6   3  27       2035.43       2010.99        23.09 o                         
  -4   3  27        610.66        642.95        18.88 o                         
  -2   3  27          0.00          2.02         1.61 o                         
   0   3  27         64.29         64.97         3.48 o                         
   2   3  27         53.44         47.76         5.32 o                         
   4   3  27        770.80        738.27        22.19 o                         
   6   3  27        421.21        375.80        13.75 o                         
   8   3  27          2.45          2.23         2.29 o                         
  10   3  27          5.85          3.36         1.46 o                         
 -13   4  27        163.71        197.43         8.05 o                         
 -11   4  27         58.22         61.63         2.26 o                         
  -9   4  27         55.08         36.32         1.97 o                         
  -7   4  27       1021.71        991.72        20.86 o                         
  -5   4  27        920.66        947.83        14.55 o                         
  -3   4  27        726.85        716.06        11.82 o                         
  -1   4  27         49.79         62.99         2.93 o                         
   1   4  27        136.86        146.08         5.48 o                         
   3   4  27        355.83        344.99        11.76 o                         
   5   4  27        116.92        105.40         4.61 o                         
   7   4  27         14.70         18.02         2.78 o                         
  -8   5  27         57.24         81.79         4.58 o                         
  -6   5  27        234.26        271.58         7.80 o                         
  -4   5  27         35.91         37.74         2.17 o                         
  -2   5  27        146.82        169.63         7.43 o                         
   0   5  27        121.03        121.04         5.63 o                         
 -18   0  28        273.01        336.95        12.01 o                         
 -16   0  28        567.25        538.18        17.96 o                         
 -14   0  28          9.02         11.20         3.46 o                         
 -12   0  28        142.96        115.40         8.42 o                         
 -10   0  28        306.17        234.05        12.13 o                         
  -8   0  28       1297.84       1198.46        33.32 o                         
  -6   0  28          1.85         12.93         3.40 o                         
  -4   0  28        226.82        246.82        11.39 o                         
  -2   0  28       1253.28       1226.04        27.11 o                         
   0   0  28       1811.28       1804.98        31.00 o                         
   2   0  28       5781.01       5629.97        66.45 o                         
   4   0  28        363.09        379.21         8.27 o                         
   6   0  28         33.76         37.34         5.51 o                         
   8   0  28        801.76        869.01        26.09 o                         
  10   0  28          6.32          2.41         2.85 o                         
  12   0  28          4.61          5.13         2.91 o                         
  14   0  28          0.55         -0.71         1.35 o                         
 -19   1  28          2.58         -0.25         1.30 o                         
 -17   1  28         24.50         27.67         2.53 o                         
 -15   1  28        880.67        825.24        16.91 o                         
 -13   1  28          4.75         13.04         2.57 o                         
 -11   1  28        989.58        936.27        33.39 o                         
  -9   1  28        368.40        383.40        15.38 o                         
  -7   1  28        223.78        225.46         8.08 o                         
  -5   1  28        289.82        260.04         6.77 o                         
  -3   1  28       1236.49       1132.29        14.76 o                         
  -1   1  28        646.64        629.71         8.84 o                         
   1   1  28         45.51         51.97         2.28 o                         
   3   1  28       1023.04       1082.50        14.55 o                         
   5   1  28       2127.57       2119.51        28.95 o                         
   7   1  28        127.53        146.08         5.07 o                         
   9   1  28         44.98         42.88         2.78 o                         
  11   1  28        107.32        116.58         3.61 o                         
  13   1  28         41.03         36.02         1.80 o                         
 -18   2  28         81.78         93.55         4.24 o                         
 -16   2  28         15.53         13.50         1.90 o                         
 -14   2  28       1041.80        939.28        69.00 o                         
 -12   2  28         93.85        102.15         4.13 o                         
 -10   2  28        267.89        270.29         8.05 o                         
  -8   2  28        274.25        271.31        12.74 o                         
  -6   2  28         87.14         85.84         5.20 o                         
  -4   2  28       4960.46       5073.10        56.82 o                         
  -2   2  28       2625.52       2652.04        33.59 o                         
   0   2  28          8.96         10.70         3.15 o                         
   2   2  28        152.55        137.68         8.66 o                         
   4   2  28        547.76        550.37        15.14 o                         
   6   2  28        758.16        712.28        16.89 o                         
   8   2  28        316.55        303.43         8.66 o                         
  10   2  28         89.46        103.86         4.34 o                         
  12   2  28        126.04        128.57         4.15 o                         
 -15   3  28          2.63          2.37         1.20 o                         
 -13   3  28         41.44         40.31         3.13 o                         
 -11   3  28         78.54         94.61         2.81 o                         
  -9   3  28       1146.49       1150.55        16.63 o                         
  -7   3  28        218.89        255.52         5.29 o                         
  -5   3  28        240.79        237.85        12.07 o                         
  -3   3  28          2.98          6.82         1.72 o                         
  -1   3  28        342.00        326.49         7.46 o                         
   1   3  28         59.27         50.61         5.57 o                         
   3   3  28         46.02         38.05         4.70 o                         
   5   3  28         74.13         69.79         5.63 o                         
   7   3  28         10.74         15.96         2.97 o                         
   9   3  28         66.70         81.27         3.92 o                         
  11   3  28          1.24          1.18         1.24 o                         
 -12   4  28         13.18         14.46         1.38 o                         
 -10   4  28        449.10        466.51        18.95 o                         
  -8   4  28         39.67         37.25         2.67 o                         
  -6   4  28         48.22         43.95         3.38 o                         
  -4   4  28       1243.46       1273.06        17.99 o                         
  -2   4  28        946.91       1015.49        15.01 o                         
   0   4  28        690.80        665.52        26.15 o                         
   2   4  28        150.53        139.23         6.93 o                         
   4   4  28         62.98         87.30         4.22 o                         
   6   4  28         20.67         14.48         2.04 o                         
   8   4  28         27.53         23.51         3.16 o                         
  -7   5  28        396.38        452.68        10.84 o                         
  -5   5  28        286.21        289.90         8.45 o                         
  -3   5  28        238.40        222.62         8.30 o                         
  -1   5  28          1.43          0.68         1.36 o                         
 -18   1  29          0.13          1.42         1.48 o                         
 -16   1  29        688.12        666.22        18.78 o                         
 -14   1  29       1231.25       1180.81        22.16 o                         
 -12   1  29        273.24        225.23         8.06 o                         
 -10   1  29         29.13         18.07         2.81 o                         
  -8   1  29         70.40         71.97         4.83 o                         
  -6   1  29       1033.74       1016.85        16.69 o                         
  -4   1  29        703.95        769.88        13.35 o                         
  -2   1  29       3728.31       3803.67        40.96 o                         
   0   1  29       7151.98       7155.56        64.27 o                         
   2   1  29        938.21        985.37        13.58 o                         
   4   1  29         94.72         99.90         4.30 o                         
   6   1  29          0.51          4.33         1.74 o                         
   8   1  29          6.94          3.46         1.51 o                         
  10   1  29        269.10        256.37         6.16 o                         
  12   1  29         93.43         92.79         3.71 o                         
 -17   2  29         23.41         25.98         2.08 o                         
 -15   2  29          1.39          1.76         1.50 o                         
 -13   2  29         23.59         22.80         2.71 o                         
 -11   2  29          0.21         -0.59         1.18 o                         
  -9   2  29         10.40         18.04         1.94 o                         
  -7   2  29          0.07          0.43         1.38 o                         
  -5   2  29         46.51         48.61         3.34 o                         
  -3   2  29       1351.76       1254.38        23.75 o                         
  -1   2  29        277.82        246.72        12.01 o                         
   1   2  29         11.56         12.00         3.40 o                         
   3   2  29         12.65         19.90         2.72 o                         
   5   2  29         67.34         64.18         4.13 o                         
   7   2  29        365.30        332.16        12.13 o                         
   9   2  29        137.76        131.05         5.01 o                         
  11   2  29        369.22        352.15         7.94 o                         
 -14   3  29          4.37          3.43         1.73 o                         
 -12   3  29        317.03        330.79         7.68 o                         
 -10   3  29         10.32         11.75         1.63 o                         
  -8   3  29        968.12        993.98        17.88 o                         
  -6   3  29         22.51         24.73         2.70 o                         
  -4   3  29       1477.02       1488.84        21.40 o                         
  -2   3  29         72.81         84.20         3.64 o                         
   0   3  29        127.89        147.45         8.91 o                         
   2   3  29          9.51          8.47         3.09 o                         
   4   3  29        130.15        116.70         7.18 o                         
   6   3  29        330.87        332.58        12.07 o                         
   8   3  29         93.24         99.25         5.51 o                         
  10   3  29          3.99          6.74         1.67 o                         
 -11   4  29        209.84        201.35         5.16 o                         
  -9   4  29         31.80         30.50         2.78 o                         
  -7   4  29         46.59         47.43         2.41 o                         
  -5   4  29          6.08          4.88         1.63 o                         
  -3   4  29         38.04         39.50         2.85 o                         
  -1   4  29        159.72        187.76         6.13 o                         
   1   4  29          3.62          7.25         1.57 o                         
   3   4  29         96.36        126.83         5.05 o                         
   5   4  29         25.52         12.08         3.09 o                         
   7   4  29          4.40          1.05         1.92 o                         
  -4   5  29         20.44         18.68         2.23 o                         
 -18   0  30        802.57        894.31        22.51 o                         
 -16   0  30        274.61        238.76        10.40 o                         
 -14   0  30        208.82        229.79        11.08 o                         
 -12   0  30       1704.58       1553.92        40.06 o                         
 -10   0  30       1469.01       1223.10        34.20 o                         
  -8   0  30        912.14        759.87        24.55 o                         
  -6   0  30          4.60         -0.31         2.54 o                         
  -4   0  30        235.31        252.49        11.23 o                         
  -2   0  30         77.24         65.95         4.28 o                         
   0   0  30       6175.06       6160.18        72.15 o                         
   2   0  30       2270.55       2306.13        37.54 o                         
   4   0  30        686.09        738.90        23.42 o                         
   6   0  30       1139.99       1177.72        32.13 o                         
   8   0  30       1060.54       1037.73        28.96 o                         
  10   0  30        773.42        801.68        23.31 o                         
  12   0  30         47.79         42.76         3.14 o                         
 -19   1  30          0.31          0.12         1.11 o                         
 -17   1  30        212.19        227.84         8.48 o                         
 -15   1  30        155.96        139.62         6.75 o                         
 -13   1  30          0.08          0.23         1.87 o                         
 -11   1  30        616.87        589.85        14.20 o                         
  -9   1  30          0.30          6.44         4.58 o                         
  -7   1  30        352.97        338.33         8.41 o                         
  -5   1  30         29.44         20.48         2.90 o                         
  -3   1  30        646.50        641.91        11.03 o                         
  -1   1  30       2161.82       2187.39        25.73 o                         
   1   1  30       2909.55       2939.37        38.16 o                         
   3   1  30          7.90          8.59         2.00 o                         
   5   1  30       1306.03       1325.96        19.86 o                         
   7   1  30        255.66        250.56         6.52 o                         
   9   1  30        863.01        833.69        18.88 o                         
  11   1  30         25.25         30.80         1.83 o                         
  13   1  30         99.68        117.24         4.18 o                         
 -16   2  30        131.62        108.84         6.31 o                         
 -14   2  30         30.23         23.20         3.59 o                         
 -12   2  30          0.88         -0.29         1.66 o                         
 -10   2  30        535.40        526.01        13.18 o                         
  -8   2  30         35.53         40.83         2.69 o                         
  -6   2  30        299.78        292.72        10.65 o                         
  -4   2  30          8.28          8.29         2.86 o                         
  -2   2  30         56.01         53.39         5.88 o                         
   0   2  30          2.46          4.60         2.20 o                         
   2   2  30          4.37          5.08         2.10 o                         
   4   2  30        229.36        234.44         7.83 o                         
   6   2  30          0.01          0.38         1.72 o                         
   8   2  30        170.46        163.84         5.71 o                         
  10   2  30         45.97         49.67         2.79 o                         
 -15   3  30         16.56         11.01         2.04 o                         
 -13   3  30        112.26        122.21         6.81 o                         
 -11   3  30         65.27         62.18         2.71 o                         
  -9   3  30        218.31        227.24         5.65 o                         
  -7   3  30        168.73        171.58         5.88 o                         
  -5   3  30        244.72        231.95         8.23 o                         
  -3   3  30        463.03        421.09         8.65 o                         
  -1   3  30         40.63         32.31         3.09 o                         
   1   3  30          5.28          8.72         3.15 o                         
   3   3  30         33.18         39.41         4.52 o                         
   5   3  30         23.09         24.44         3.65 o                         
   7   3  30         27.92         30.37         3.34 o                         
   9   3  30          0.00          1.40         1.14 o                         
 -12   4  30         17.23         12.87         2.17 o                         
 -10   4  30         36.84         44.60         2.85 o                         
  -8   4  30        113.94        108.06         3.97 o                         
  -6   4  30        782.11        774.96        15.16 o                         
  -4   4  30        576.48        644.25        10.37 o                         
  -2   4  30          0.14          3.21         1.57 o                         
   0   4  30        179.87        159.92         4.58 o                         
   2   4  30        116.04        101.79         4.42 o                         
   4   4  30         98.11         87.75         3.76 o                         
 -18   1  31         27.12         24.13         2.66 o                         
 -16   1  31        133.73        124.67         4.62 o                         
 -14   1  31          3.70          6.01         1.86 o                         
 -12   1  31        391.49        380.52        10.53 o                         
 -10   1  31        146.55        135.96         6.18 o                         
  -8   1  31        451.32        439.97         9.87 o                         
  -6   1  31         31.76         41.85         3.69 o                         
  -4   1  31        876.92        841.51        14.95 o                         
  -2   1  31        790.54        756.72        13.84 o                         
   0   1  31        361.64        369.12         8.81 o                         
   2   1  31       1784.27       1867.17        26.20 o                         
   4   1  31        771.15        773.68        18.13 o                         
   6   1  31          0.01         -1.12         1.41 o                         
   8   1  31          0.30          2.69         1.41 o                         
  10   1  31         24.95         19.32         1.53 o                         
  12   1  31         33.81         33.15         1.88 o                         
 -17   2  31         45.53         57.38         3.46 o                         
 -15   2  31          6.02         15.84         2.85 o                         
 -13   2  31         38.80         19.33         2.40 o                         
 -11   2  31         19.77         16.37         2.09 o                         
  -9   2  31          0.99          0.56         2.29 o                         
  -7   2  31        563.75        486.60        17.96 o                         
  -5   2  31        345.94        354.80        12.63 o                         
  -3   2  31         18.33         21.59         4.14 o                         
  -1   2  31        428.61        412.73        11.56 o                         
   1   2  31        245.77        255.01        10.89 o                         
   3   2  31          0.25          7.30         7.08 o                         
   5   2  31          9.37         21.37         2.64 o                         
   7   2  31        677.59        644.79        13.38 o                         
   9   2  31         67.15         80.16         3.56 o                         
  11   2  31          0.65          0.56         1.24 o                         
 -14   3  31          7.36          5.63         1.92 o                         
 -12   3  31          8.13         11.49         1.95 o                         
 -10   3  31        380.22        365.52         7.24 o                         
  -8   3  31         96.29        100.75         6.16 o                         
  -6   3  31         36.96         44.41         3.10 o                         
  -4   3  31         19.53         17.63         2.67 o                         
  -2   3  31        118.28        117.94         5.41 o                         
   0   3  31          0.10          0.99         2.72 o                         
   2   3  31         62.46         68.55         5.69 o                         
   4   3  31         83.96         90.21         6.13 o                         
   6   3  31        140.30        155.32         7.12 o                         
   8   3  31        112.39         90.49         3.75 o                         
  -9   4  31        221.53        254.84         9.97 o                         
  -7   4  31          2.55          3.99         1.07 o                         
  -5   4  31        350.24        360.92         8.77 o                         
  -3   4  31        286.67        271.58         7.23 o                         
  -1   4  31         29.71         26.20         1.90 o                         
   1   4  31         90.90        111.95         4.53 o                         
   3   4  31         24.48         35.20         2.45 o                         
   5   4  31        192.74        227.11        10.03 o                         
 -18   0  32        243.07        255.45         9.50 o                         
 -16   0  32        350.81        353.43        12.38 o                         
 -14   0  32        828.34        891.32        24.98 o                         
 -12   0  32       1577.23       1476.33        37.75 o                         
 -10   0  32        470.35        424.32        16.72 o                         
  -8   0  32        136.46        123.26         8.29 o                         
  -6   0  32        644.87        554.40        19.14 o                         
  -4   0  32        369.61        336.03        10.13 o                         
  -2   0  32       1587.61       1636.81        60.50 o                         
   0   0  32       1393.67       1402.39        25.46 o                         
   2   0  32        334.62        303.22        13.56 o                         
   4   0  32       3427.63       3530.20        76.95 o                         
   6   0  32        278.34        255.27        11.88 o                         
   8   0  32          5.36          3.71         2.72 o                         
  10   0  32        674.97        606.32        18.16 o                         
  12   0  32        180.80        193.20         5.65 o                         
 -17   1  32         64.86         77.52         4.83 o                         
 -15   1  32        709.14        779.23        21.57 o                         
 -13   1  32        245.38        243.65         6.24 o                         
 -11   1  32        625.32        554.49        13.46 o                         
  -9   1  32         63.78         43.68         3.89 o                         
  -7   1  32         29.54         24.70         2.31 o                         
  -5   1  32          0.17          0.04         1.71 o                         
  -3   1  32        229.76        242.60         8.49 o                         
  -1   1  32       2351.66       2490.16        33.37 o                         
   1   1  32         24.87         25.08         2.65 o                         
   3   1  32        370.55        374.81         8.50 o                         
   5   1  32          5.18          7.86         1.71 o                         
   7   1  32        104.60        105.96         3.91 o                         
   9   1  32         21.42         18.03         1.53 o                         
  11   1  32         42.08         31.09         1.49 o                         
 -16   2  32         50.36         54.26         4.08 o                         
 -14   2  32         58.53         57.35         3.41 o                         
 -12   2  32         55.09         72.34         4.19 o                         
 -10   2  32         89.26         75.61         6.25 o                         
  -8   2  32        132.95        128.46         8.29 o                         
  -6   2  32        835.12        810.04        27.09 o                         
  -4   2  32          3.59         -0.31         2.72 o                         
  -2   2  32         22.23         21.90         2.97 o                         
   0   2  32        527.41        534.66        14.06 o                         
   2   2  32        210.14        210.10        11.36 o                         
   4   2  32        135.52        133.54         5.56 o                         
   6   2  32        281.61        262.66         7.55 o                         
   8   2  32         16.16         11.88         1.77 o                         
  10   2  32          6.83          4.76         1.55 o                         
 -13   3  32          0.01          0.43         1.61 o                         
 -11   3  32         51.47         50.73         4.58 o                         
  -9   3  32         40.31         41.82         4.64 o                         
  -7   3  32        354.41        358.41        13.99 o                         
  -5   3  32         25.15         17.19         2.64 o                         
  -3   3  32        471.91        496.82        12.01 o                         
  -1   3  32         43.37         31.49         4.39 o                         
   1   3  32          1.06          5.94         2.66 o                         
   3   3  32        119.65        114.78         6.74 o                         
   5   3  32         10.98          4.83         2.17 o                         
   7   3  32          2.56          3.22         1.73 o                         
 -10   4  32         37.05         35.33         3.16 o                         
  -8   4  32         70.19         75.24         4.95 o                         
  -6   4  32          0.14          1.75         1.29 o                         
  -4   4  32        325.68        374.67        13.25 o                         
  -2   4  32        173.66        197.92         5.56 o                         
   0   4  32        540.03        615.91        12.36 o                         
   2   4  32         11.88         14.15         1.69 o                         
   4   4  32         56.92         50.05         4.52 o                         
 -16   1  33        228.28        280.47        10.09 o                         
 -14   1  33        553.84        526.56        16.54 o                         
 -12   1  33         40.98         31.94         2.97 o                         
 -10   1  33         11.18          8.11         2.21 o                         
  -8   1  33          0.40          3.37         1.48 o                         
  -6   1  33         15.29         16.28         2.24 o                         
  -4   1  33        186.08        187.23         6.08 o                         
  -2   1  33        675.87        674.42        12.70 o                         
   0   1  33        784.80        810.35        14.16 o                         
   2   1  33          0.51          1.48         1.56 o                         
   4   1  33         25.74         24.04         2.25 o                         
   6   1  33         34.01         35.49         2.42 o                         
   8   1  33        111.74        104.78         4.75 o                         
  10   1  33        744.27        707.74         9.18 o                         
 -15   2  33        171.56        185.95         5.60 o                         
 -13   2  33         62.94         62.78         3.61 o                         
 -11   2  33         78.90         84.76         6.19 o                         
  -9   2  33          9.13         10.39         2.91 o                         
  -7   2  33        552.34        530.23        17.90 o                         
  -5   2  33          0.02          3.34         2.24 o                         
  -3   2  33         23.51         17.25         2.76 o                         
  -1   2  33        357.95        390.87        14.08 o                         
   1   2  33         82.41         89.55         4.86 o                         
   3   2  33         85.00        102.00         4.81 o                         
   5   2  33         75.36         85.00         5.78 o                         
   7   2  33         97.31        124.64         4.56 o                         
   9   2  33        321.33        344.16        16.75 o                         
 -12   3  33          0.31          0.31         1.73 o                         
 -10   3  33          0.51          1.18         1.98 o                         
  -8   3  33        122.21        113.77         5.10 o                         
  -6   3  33          0.94          1.78         1.67 o                         
  -4   3  33          0.26          1.84         1.66 o                         
  -2   3  33          2.79          2.78         2.60 o                         
   0   3  33         42.64         47.51         4.76 o                         
   2   3  33         33.33         40.15         4.08 o                         
   4   3  33         28.49         41.45         3.84 o                         
   6   3  33         10.07         14.78         2.23 o                         
  -9   4  33         21.84         22.39         2.54 o                         
  -7   4  33         60.99         85.13         4.89 o                         
  -5   4  33         67.61         58.74         2.80 o                         
  -3   4  33        408.78        351.93        17.71 o                         
  -1   4  33         39.70         48.94         3.46 o                         
   1   4  33          0.25          0.32         1.09 o                         
 -16   0  34         71.48         74.21         3.19 o                         
 -14   0  34         97.78         95.94         9.03 o                         
 -12   0  34        606.74        605.02        18.83 o                         
 -10   0  34       1173.34       1003.32        27.60 o                         
  -8   0  34       1451.36       1246.07        32.71 o                         
  -6   0  34         71.55         72.60         4.60 o                         
  -4   0  34       1166.94       1163.55        22.40 o                         
  -2   0  34        340.76        367.54        15.41 o                         
   0   0  34       6190.76       6222.99       128.22 o                         
   2   0  34      11772.68      12196.17       238.79 o                         
   4   0  34         15.24         15.40         3.77 o                         
   6   0  34        475.47        499.67        16.72 o                         
   8   0  34        173.41        162.02         8.11 o                         
  10   0  34        172.18        181.22         7.67 o                         
 -17   1  34         43.35         64.23         5.17 o                         
 -15   1  34        136.90        117.50         4.58 o                         
 -13   1  34        117.50        111.99         4.83 o                         
 -11   1  34          8.45         10.99         2.08 o                         
  -9   1  34        600.73        542.33        10.52 o                         
  -7   1  34        367.11        324.07         8.14 o                         
  -5   1  34         90.65         80.29         4.03 o                         
  -3   1  34        239.04        247.55         6.93 o                         
  -1   1  34        596.23        616.87        22.21 o                         
   1   1  34        576.20        625.09        11.62 o                         
   3   1  34          8.59          9.55         1.78 o                         
   5   1  34         17.44         16.35         1.88 o                         
   7   1  34         53.87         56.54         2.64 o                         
   9   1  34         55.25         75.00         2.97 o                         
 -14   2  34          1.67          2.10         1.67 o                         
 -12   2  34         18.48         23.14         3.28 o                         
 -10   2  34         56.57         57.10         5.07 o                         
  -8   2  34         35.31         46.68         3.49 o                         
  -6   2  34        195.95        175.20         7.02 o                         
  -4   2  34          9.05          3.78         2.12 o                         
  -2   2  34        495.55        543.54        13.20 o                         
   0   2  34         40.53         39.01         3.34 o                         
   2   2  34        116.53        115.73         5.14 o                         
   4   2  34          0.15          1.89         1.53 o                         
   6   2  34         81.05         77.86         6.53 o                         
   8   2  34         95.70         98.92         3.47 o                         
 -13   3  34          0.17          0.49         1.42 o                         
 -11   3  34        132.82        136.25         4.77 o                         
  -9   3  34        151.15        166.49         5.71 o                         
  -7   3  34          2.13          2.53         1.64 o                         
  -5   3  34         65.69         77.61         4.08 o                         
  -3   3  34        404.78        396.06        14.24 o                         
  -1   3  34          6.81          5.88         2.60 o                         
   1   3  34          9.00          7.24         2.54 o                         
   3   3  34         66.60         74.80         4.95 o                         
   5   3  34        361.19        402.42        11.77 o                         
  -6   4  34          0.51         -0.12         1.30 o                         
  -4   4  34         72.63         77.53         4.02 o                         
  -2   4  34         15.24          5.51         1.48 o                         
 -16   1  35        657.73        733.49        29.33 o                         
 -14   1  35        276.35        272.82         7.22 o                         
 -12   1  35          5.31          4.57         1.39 o                         
 -10   1  35        161.23        142.92         4.63 o                         
  -8   1  35        630.44        560.83        13.25 o                         
  -6   1  35       1205.42       1153.22        18.29 o                         
  -4   1  35        244.34        274.44         7.29 o                         
  -2   1  35        745.93        758.06        19.70 o                         
   0   1  35        376.50        426.57         9.09 o                         
   2   1  35        165.00        182.02         6.99 o                         
   4   1  35        553.21        564.55        10.15 o                         
   6   1  35        617.38        613.16        10.18 o                         
   8   1  35         41.40         44.39         2.03 o                         
 -15   2  35         24.53         20.72         2.29 o                         
 -13   2  35        180.45        158.20         5.26 o                         
 -11   2  35        194.19        201.63         6.41 o                         
  -9   2  35        562.31        543.06        31.59 o                         
  -7   2  35         61.29         56.63         3.98 o                         
  -5   2  35          0.00          1.17         1.99 o                         
  -3   2  35          0.83          0.25         1.86 o                         
  -1   2  35         18.81         23.03         3.46 o                         
   1   2  35         12.10          7.80         2.41 o                         
   3   2  35         19.74         20.13         2.27 o                         
   5   2  35        420.96        472.10        10.13 o                         
   7   2  35         21.90         19.55         1.72 o                         
 -12   3  35        103.88        108.25         4.27 o                         
 -10   3  35         13.28         15.38         2.10 o                         
  -8   3  35         14.32         14.76         1.99 o                         
  -6   3  35         16.61         10.25         1.86 o                         
  -4   3  35          8.51         15.16         3.15 o                         
  -2   3  35         56.31         54.13         4.70 o                         
   0   3  35         67.31         79.56         5.32 o                         
   2   3  35         45.16         48.56         3.96 o                         
   4   3  35        171.06        171.69         6.81 o                         
 -16   0  36       1410.28       1236.27        27.36 o                         
 -14   0  36        181.14        174.09         8.36 o                         
 -12   0  36         73.89         63.04         4.76 o                         
 -10   0  36        141.55        147.69         5.78 o                         
  -8   0  36        254.56        262.88         8.19 o                         
  -6   0  36         12.57          4.89         2.97 o                         
  -4   0  36        111.23        128.20         8.72 o                         
  -2   0  36        132.25        138.91         8.85 o                         
   0   0  36        241.98        231.11        11.26 o                         
   2   0  36       3903.12       4015.22        85.00 o                         
   4   0  36          0.02          0.87         2.47 o                         
   6   0  36        367.77        397.59        13.56 o                         
   8   0  36        155.15        173.35         7.55 o                         
 -15   1  36        217.68        211.17         6.00 o                         
 -13   1  36          0.11          0.50         1.16 o                         
 -11   1  36         72.91         73.66         3.49 o                         
  -9   1  36         10.50          9.49         2.03 o                         
  -7   1  36        411.04        382.08        10.24 o                         
  -5   1  36         73.02         60.68         3.35 o                         
  -3   1  36        240.00        260.09        11.08 o                         
  -1   1  36        536.38        582.86        11.90 o                         
   1   1  36        180.03        182.36         5.33 o                         
   3   1  36       1434.47       1478.14        20.41 o                         
   5   1  36        631.69        633.60        10.33 o                         
   7   1  36         13.36         12.48         1.28 o                         
 -14   2  36         60.19         73.50         4.02 o                         
 -12   2  36          9.02         12.02         1.64 o                         
 -10   2  36          0.14          2.81         1.17 o                         
  -8   2  36         25.84         26.04         2.67 o                         
  -6   2  36         78.79         83.55         7.39 o                         
  -4   2  36        954.95        992.07        26.63 o                         
  -2   2  36         54.48         54.16         3.70 o                         
   0   2  36          8.57         10.25         2.03 o                         
   2   2  36        114.99        126.41         4.92 o                         
   4   2  36        232.98        217.93         6.19 o                         
   6   2  36        385.34        358.83         7.65 o                         
 -11   3  36         53.41         55.93         3.59 o                         
  -9   3  36         63.01         79.17         4.76 o                         
  -7   3  36          2.78          5.80         1.45 o                         
  -5   3  36          9.52         13.73         2.78 o                         
  -3   3  36        121.58        133.10         6.87 o                         
  -1   3  36          8.28         11.51         2.47 o                         
   1   3  36        154.53        216.42         8.29 o                         
   3   3  36         82.76         93.99         4.76 o                         
 -14   1  37          1.50          2.92         1.30 o                         
 -12   1  37         27.00         36.60         2.55 o                         
 -10   1  37         20.53         17.16         2.07 o                         
  -8   1  37         47.15         40.42         3.13 o                         
  -6   1  37         95.39        100.85         5.97 o                         
  -4   1  37         63.32         51.26         3.02 o                         
  -2   1  37       1418.46       1517.17        21.63 o                         
   0   1  37         97.15         97.58         3.84 o                         
   2   1  37          1.66          0.75         1.19 o                         
   4   1  37        126.28        121.25         3.71 o                         
   6   1  37         40.91         38.27         1.88 o                         
 -13   2  37        211.40        258.14         8.48 o                         
 -11   2  37        341.92        414.26         9.19 o                         
  -9   2  37         92.07        105.93         4.57 o                         
  -7   2  37         98.73        101.43         4.66 o                         
  -5   2  37        153.17        140.70         7.09 o                         
  -3   2  37         52.95         61.42         4.33 o                         
  -1   2  37         30.37         30.81         2.75 o                         
   1   2  37         33.83         41.24         2.89 o                         
   3   2  37        282.45        311.38         7.59 o                         
   5   2  37        255.22        290.53         6.58 o                         
 -10   3  37         25.74         23.51         2.47 o                         
  -8   3  37         30.33         35.20         3.22 o                         
  -6   3  37         20.62         26.23         2.97 o                         
  -4   3  37         32.61         41.32         3.77 o                         
  -2   3  37         23.69         24.19         2.91 o                         
   0   3  37         87.94         92.32         4.95 o                         
   2   3  37        221.57        291.58         9.04 o                         
 -14   0  38         98.35        149.68         6.25 o                         
 -12   0  38        341.77        230.40         9.29 o                         
 -10   0  38        120.94        152.03         8.04 o                         
  -8   0  38        269.96        264.75        11.58 o                         
  -6   0  38         82.80         96.39         6.99 o                         
  -4   0  38         16.69         21.40         3.90 o                         
  -2   0  38         13.10         17.88         3.59 o                         
   0   0  38        156.99        160.27         8.73 o                         
   2   0  38        276.35        285.06        11.45 o                         
   4   0  38        719.45        769.60        21.01 o                         
   6   0  38        395.36        364.44        11.71 o                         
 -13   1  38         53.90         51.25         2.48 o                         
 -11   1  38         12.67          6.50         2.10 o                         
  -9   1  38        115.27        160.22         5.49 o                         
  -7   1  38        246.72        205.91         6.61 o                         
  -5   1  38         71.19         74.53         4.00 o                         
  -3   1  38        163.20        180.41         5.23 o                         
  -1   1  38        179.92        189.97         6.47 o                         
   1   1  38        205.66        206.30         5.24 o                         
   3   1  38        783.80        819.39        12.24 o                         
   5   1  38        355.99        360.65         9.91 o                         
 -12   2  38        179.15        216.96         5.43 o                         
 -10   2  38         35.67         41.60         2.62 o                         
  -8   2  38        154.40        168.40         5.62 o                         
  -6   2  38         13.85         13.43         2.10 o                         
  -4   2  38          6.94          3.34         1.58 o                         
  -2   2  38         11.83         12.41         1.95 o                         
   0   2  38        147.37        142.71         5.03 o                         
   2   2  38          1.10          0.95         1.18 o                         
   4   2  38         89.86        115.91         3.73 o                         
  -7   3  38          0.87         -0.56         1.36 o                         
  -5   3  38         26.39         31.98         2.97 o                         
  -3   3  38         54.59         74.98         4.39 o                         
  -1   3  38         68.55         81.55         4.45 o                         
   1   3  38          1.11          5.01         1.55 o                         
 -12   1  39         20.07         23.45         2.60 o                         
 -10   1  39          1.22         -0.93         1.79 o                         
  -8   1  39        169.74        169.75         5.44 o                         
  -6   1  39        275.50        297.57         7.83 o                         
  -4   1  39         30.16         38.27         2.80 o                         
  -2   1  39        127.31        125.65         4.05 o                         
   0   1  39         46.42         43.95         2.33 o                         
   2   1  39        384.34        386.76         7.05 o                         
   4   1  39         65.87         70.13         3.17 o                         
 -11   2  39         37.95         25.94         2.20 o                         
  -9   2  39          1.75          0.42         1.09 o                         
  -7   2  39        145.83        162.82         6.22 o                         
  -5   2  39        583.45        585.59        19.12 o                         
  -3   2  39          6.49          5.37         1.55 o                         
  -1   2  39          0.63         -0.65         1.25 o                         
   1   2  39         87.86         82.16         3.37 o                         
   3   2  39         41.43         36.32         2.72 o                         
  -4   3  39          6.19          8.85         1.67 o                         
  -2   3  39          3.01          1.79         1.18 o                         
 -12   0  40        126.63        121.91         5.57 o                         
 -10   0  40         39.58         42.87         3.77 o                         
  -8   0  40         82.78         63.54         5.07 o                         
  -6   0  40          1.78          1.86         2.23 o                         
  -4   0  40          9.76          9.65         2.78 o                         
  -2   0  40        425.54        445.52        14.86 o                         
   0   0  40        244.12        228.41         9.66 o                         
   2   0  40        104.19        126.04         6.62 o                         
   4   0  40        404.04        401.14        12.20 o                         
 -11   1  40         63.31         54.26         3.59 o                         
  -9   1  40        133.86        117.76         5.88 o                         
  -7   1  40          0.39          0.90         1.13 o                         
  -5   1  40        299.31        288.49        10.03 o                         
  -3   1  40        187.32        215.75         6.30 o                         
  -1   1  40        212.36        190.59         5.09 o                         
   1   1  40         61.91         62.15         2.42 o                         
   3   1  40        201.84        221.10         8.60 o                         
 -10   2  40         27.34         40.40         2.97 o                         
  -8   2  40        109.61        121.54         4.02 o                         
  -6   2  40          2.06          8.52         1.50 o                         
  -4   2  40        536.56        498.42        10.18 o                         
  -2   2  40         39.42         38.25         2.40 o                         
   0   2  40          2.21          0.52         1.05 o                         
  -8   1  41          2.21          2.54         1.61 o                         
  -6   1  41          5.13         13.24         2.23 o                         
  -4   1  41        351.08        303.34         9.41 o                         
  -2   1  41        103.76        106.34         3.18 o                         
   0   1  41          4.64          2.75         1.26 o                         
   2   1  41          4.01          4.39         1.92 o                         
  -7   2  41        130.70        149.58         5.94 o                         
  -5   2  41         64.30         83.41         3.28 o                         
  -3   2  41        130.52        110.98         3.67 o                         
  -1   2  41        220.90        257.97         8.05 o                         
  -8   0  42        168.96        176.83         7.18 o                         
  -6   0  42         21.16         19.92         2.78 o                         
  -4   0  42          2.69          5.13         1.92 o                         
  -2   0  42          7.57         17.57         2.66 o                         
   0   0  42        815.20        835.63        20.78 o                         
  -5   1  42         28.06         27.28         2.41 o                         
  -1   1  42          2.85          3.40         1.79 o                         
   1   1  42        259.13        238.20         8.42 o                         
                                                                                
